# Supplementary material for: Responses to Mineral Supplementation and Salmon Lice (Lepeophtheirus salmonis) Infestation in Skin Layers of Atlantic Salmon (Salmo salar L.)
Source: Genes (Basel). 2021 Apr 19;12(4):602. doi: 10.3390/genes12040602 (PMC8073069; doi:10.3390/genes12040602)
Supplement: Supplementary file 1 [file genes-12-00602-s001.zip]

Archive with 1 entries (1 files):
- genes-1152231-supplementary.xlsx
