# Supplementary material for: Responses to Mineral Supplementation and Salmon Lice (Lepeophtheirus salmonis) Infestation in Skin Layers of Atlantic Salmon (Salmo salar L.)
Source: Genes (Basel). 2021 Apr 19;12(4):602. doi: 10.3390/genes12040602 (PMC8073069; doi:10.3390/genes12040602)
Supplement: Supplementary file 1 [file genes-12-00602-s001.zip › genes-1152231-supplementary.xlsx]

## Sheet: Content 
Page 1	Page 2	Page 3	Page 4
Sampling registrations	Body weight and specific growth ratio	Hatched copepodites	DEG
Spread sheet contains welfare score according to the FishWell Handbook, Lice count, and lice stage and recorded fish length and weight. Extra fish for whole body mineral analysis		Bars represents number of hatched copepodites	List of differentially expressed genes
	0

## Sheet: Page 1 Sampling registrations
Fisk nr	Hall	Tank	Diet	Date	Dpc	Temp	Salinity	Weight	Length	Bleeding	Scale loss	Wounds	Chalimus	Preadult	Ad. male	Ad. female	Preadult Gill	Fish count 31juli19	Weight	Length	Skin	Dorsal fin	Pelvic-/Pectroral finne	Caudal fin	Gill	Vent fin	Sum skin	Sum fin	Sum gil	Sum total	Note
1	AH10	K1	C	2019-07-23	-1	12	34	124	21.5	0	2	0
2	AH10	K1	C	2019-07-23	-1	12	34	162	24	0	3	0
3	AH10	K1	C	2019-07-23	-1	12	34	157	24	0	2	0
4	AH10	K1	C	2019-07-23	-1	12	34	151	23.5	0	2	0
5	AH10	K1	C	2019-07-23	-1	12	34	115	22	0	2	0
6	AH10	K2	C	2019-07-23	-1	12	34	186	25	0	2	0
7	AH10	K2	C	2019-07-23	-1	12	34	189	25	0	2	0
8	AH10	K2	C	2019-07-23	-1	12	34	180	25	0	2	0
9	AH10	K2	C	2019-07-23	-1	12	34	157	23	0	2	0
10	AH10	K2	C	2019-07-23	-1	12	34	155	23	0	2	0
11	AH10	K3	M	2019-07-23	-1	12	34	152	24	0	2	0
12	AH10	K3	M	2019-07-23	-1	12	34	151	23	0	3	0
13	AH10	K3	M	2019-07-23	-1	12	34	174	24	0	3	0
14	AH10	K3	M	2019-07-23	-1	12	34	156	23	0	3	0
15	AH10	K3	M	2019-07-23	-1	12	34	171	24	0	2	0
16	AH10	K4	M	2019-07-23	-1	12	34	160	24	0	2	0
17	AH10	K4	M	2019-07-23	-1	12	34	165	24	0	3	0
18	AH10	K4	M	2019-07-23	-1	12	34	161	24	0	2	0
19	AH10	K4	M	2019-07-23	-1	12	34	151	23.5	0	2	0
20	AH10	K4	M	2019-07-23	-1	12	34	145	23	0	2	0
21	AH10	K5	M	2019-07-23	-1	12	34	202	25.5	0	2	0
22	AH10	K5	M	2019-07-23	-1	12	34	167	24.5	0	2	0
23	AH10	K5	M	2019-07-23	-1	12	34	162	24.5	0	2	0
24	AH10	K5	M	2019-07-23	-1	12	34	181	25.5	0	2	0
25	AH10	K5	M	2019-07-23	-1	12	34	175	24.5	0	2	0
26	AH10	K6	C	2019-07-23	-1	12	34	164	23.5	0	2	0
27	AH10	K6	C	2019-07-23	-1	12	34	224	26.5	0	3	0
28	AH10	K6	C	2019-07-23	-1	12	34	177	24.5	0	3	0
29	AH10	K6	C	2019-07-23	-1	12	34	151	23.5	0	2	0
30	AH10	K6	C	2019-07-23	-1	12	34	123	21.5	0	3	0
31	AH10	K1	C	2019-07-25	1	12	34	159	23.5	0	2	0
32	AH10	K1	C	2019-07-25	1	12	34	163	24	0	2	0
33	AH10	K1	C	2019-07-25	1	12	34	150	23.5	0	2	0
34	AH10	K1	C	2019-07-25	1	12	34	147	23	0	2	0
35	AH10	K1	C	2019-07-25	1	12	34	147	23.5	0	3	0
36	AH10	K2	C	2019-07-25	1	12	34	148	23.5	0	2	0
37	AH10	K2	C	2019-07-25	1	12	34	145	23.5	0	2	0
38	AH10	K2	C	2019-07-25	1	12	34	182	25	0	2	0
39	AH10	K2	C	2019-07-25	1	12	34	165	24	0	3	0
40	AH10	K2	C	2019-07-25	1	12	34	139	22.5	0	2	0
41	AH10	K3	M	2019-07-25	1	12	34	137	23.5	0	2	0
42	AH10	K3	M	2019-07-25	1	12	34	138	23	0	3	0
43	AH10	K3	M	2019-07-25	1	12	34	154	24	0	2	0
44	AH10	K3	M	2019-07-25	1	12	34	129	23	0	2	0
45	AH10	K3	M	2019-07-25	1	12	34	127	22	0	2	0
46	AH10	K4	M	2019-07-25	1	12	34	197	26	0	2	0
47	AH10	K4	M	2019-07-25	1	12	34	169	24.5	0	2	0
48	AH10	K4	M	2019-07-25	1	12	34	106	21	0	2	0
49	AH10	K4	M	2019-07-25	1	12	34	136	23	0	2	0
50	AH10	K4	M	2019-07-25	1	12	34	162	25	0	2	0
51	AH10	K5	M	2019-07-25	1	12	34	152	23.5	0	2	0
52	AH10	K5	M	2019-07-25	1	12	34	179	25	0	2	0
53	AH10	K5	M	2019-07-25	1	12	34	146	23	0	2	0
54	AH10	K5	M	2019-07-25	1	12	34	154	23.5	0	2	0
55	AH10	K5	M	2019-07-25	1	12	34	144	22.5	0	2	0
56	AH10	K6	C	2019-07-25	1	12	34	154	23	0	2	0
57	AH10	K6	C	2019-07-25	1	12	34	174	24	0	2	0
58	AH10	K6	C	2019-07-25	1	12	34	172	24.5	0	2	0
59	AH10	K6	C	2019-07-25	1	12	34	168	24.5	0	2	0
60	AH10	K6	C	2019-07-25	1	12	34	129	23	0	2	0
61	AH10	K1	C	2019-07-31	7	12	34	176	24.5	1	3	0	18					Fish with lice 1	180	25	3	3	3	2	5	2	3	10	5	18
62	AH10	K1	C	2019-07-31	7	12	34	159	23.5	1	3	0	16					Fish with lice 2	141	23.5	8	1	3	1	2	1	8	6	2	16
63	AH10	K1	C	2019-07-31	7	12	34	200	26	2	3	0	22					Fish with lice 3	174	24.5	6	4	3	3	6	0	6	10	6	22
64	AH10	K1	C	2019-07-31	7	12	34	181	25	1	3	0	11					Fish with lice 4	151	23.5	1	3	3	1	3	0	1	7	3	11
65	AH10	K1	C	2019-07-31	7	12	34	174	24.5	1	3	0	8					Fish with lice 5	145	23	3	0	1	1	2	1	3	3	2	8
66	AH10	K2	C	2019-07-31	7	12	34	182	25	1	2	0	6					Fish with lice 6	147	23.5	0	1	1	4	0	0	0	6	0	6
67	AH10	K2	C	2019-07-31	7	12	34	197	25	0	2	0	17					Fish with lice 7	138	23	6	1	3	2	5	0	6	6	5	17
68	AH10	K2	C	2019-07-31	7	12	34	200	26.5	1	2	0	12					Fish with lice 8	173	24.5	5	2	1	1	2	1	5	5	2	12
69	AH10	K2	C	2019-07-31	7	12	34	139	23	0	2	0	12					Fish with lice 9	147	22.5	8	0	1	1	1	1	8	3	1	12
70	AH10	K2	C	2019-07-31	7	12	34	163	23.5	1	3	0	14					Fish with lice 10	141	22.5	4	0	3	2	4	1	4	6	4	14
71	AH10	K3	M	2019-07-31	7	12	34	161	24	0	3	0	5					Fish with lice 11	186	25	1	1	1	0	2	0	1	2	2	5
72	AH10	K3	M	2019-07-31	7	12	34	183	25	0	2	0	20					Fish with lice 12	162	24.5	4	5	6	0	3	2	4	13	3	20
73	AH10	K3	M	2019-07-31	7	12	34	182	24.5	0	3	0	15					Fish with lice 13	160	24	4	1	4	1	5	0	4	6	5	15
74	AH10	K3	M	2019-07-31	7	12	34	156	24	0	3	0	50					Fish with lice 14	192	25.5	25	3	10	7	4	1	25	21	4	50
75	AH10	K3	M	2019-07-31	7	12	34	171	24.5	1	2	0	8					Fish with lice 15	161	24.5	3	0	1	2	1	1	3	4	1	8
76	AH10	K4	M	2019-07-31	7	12	34	157	24	1	2	0	26					Fish with lice 16	148	23	8	4	10	1	2	1	8	16	2	26
77	AH10	K4	M	2019-07-31	7	12	34	157	23	0	3	0	26					Fish with lice 17	155	24	12	4	4	1	5	0	12	9	5	26
78	AH10	K4	M	2019-07-31	7	12	34	172	25	1	2	0	10					Fish with lice 18	156	24	1	0	3	2	2	2	1	7	2	10
79	AH10	K4	M	2019-07-31	7	12	34	163	24	0	2	0	17					Fish with lice 19	150	24	5	3	1	0	7	1	5	5	7	17
80	AH10	K4	M	2019-07-31	7	12	34	188	26	0	2	0	10					Fish with lice 20	152	23	5	0	0	2	2	1	5	3	2	10
81	AH10	K5	M	2019-07-31	7	12	34	150	24	0	3	0	15					Fish with lice 21	155	23.5	6	1	3	0	4	1	6	5	4	15
82	AH10	K5	M	2019-07-31	7	12	34	183	25	0	3	0	12					Fish with lice 22	120	21.5	5	1	3	1	0	2	5	7	0	12
83	AH10	K5	M	2019-07-31	7	12	34	190	25.5	1	2	0	6					Fish with lice 23	131	23.5	2	1	1	1	1	0	2	3	1	6
84	AH10	K5	M	2019-07-31	7	12	34	165	24	0	2	0	15					Fish with lice 24	179	24.5	11	1	0	0	3	0	11	1	3	15
85	AH10	K5	M	2019-07-31	7	12	34	171	24	0	2	0	16					Fish with lice 25	143	23	7	1	3	0	5	0	7	4	5	16
86	AH10	K6	C	2019-07-31	7	12	34	180	25	0	2	0	12					Fish with lice 26	177	24.5	6	2	1	0	2	1	6	4	2	12
87	AH10	K6	C	2019-07-31	7	12	34	197	25.5	0	3	0	22					Fish with lice 27	173	24.5	9	4	1	0	6	2	9	7	6	22
88	AH10	K6	C	2019-07-31	7	12	34	146	23.5	0	2	0	11					Fish with lice 28	114	21.5	4	3	0	0	4	0	4	3	4	11	Tale deformity
89	AH10	K6	C	2019-07-31	7	12	34	139	23	0	2	0	21					Fish with lice 29	172	24.5	10	1	5	2	1	2	10	10	1	21
90	AH10	K6	C	2019-07-31	7	12	34	166	24	1	3	0	13					Fish with lice 30	130	22.5	3	1	3	3	3	0	3	7	3	13
91	AH10	K1	C	2019-08-07	14	12	34	224	26	0	3	0	3	24	0	0	6													27
92	AH10	K1	C	2019-08-07	14	12	34	186	24	0	3	0	0	22	0	0	2													22
93	AH10	K1	C	2019-08-07	14	12	34	156	23	0	3	0	0	8	0	0	1													8
94	AH10	K1	C	2019-08-07	14	12	34	206	26	0	3	0	1	16	0	0	6													17
95	AH10	K1	C	2019-08-07	14	12	34	170	24.5	0	3	0	0	8	0	0	2													8
96	AH10	K2	C	2019-08-07	14	12	34	196	25.5	0	3	0	3	38	0	0	6													41
97	AH10	K2	C	2019-08-07	14	12	34	156	23.5	0	3	0	2	12	0	0	6													14
98	AH10	K2	C	2019-08-07	14	12	34	194	25	0	3	0	0	10	0	0	1													10
99	AH10	K2	C	2019-08-07	14	12	34	141	23	0	3	0	0	11	0	0	4													11
100	AH10	K2	C	2019-08-07	14	12	34	145	23	0	2	0	0	11	0	0	6													11
101	AH10	K3	M	2019-08-07	14	12	34	185	25.5	0	3	0	0	14	0	0	5													14
102	AH10	K3	M	2019-08-07	14	12	34	158	23.5	1	3	0	1	21	0	0	1													22
103	AH10	K3	M	2019-08-07	14	12	34	207	26	0	3	0	2	13	0	0	4													15
104	AH10	K3	M	2019-08-07	14	12	34	177	24.5	0	3	0	1	13	0	0	4													14
105	AH10	K3	M	2019-08-07	14	12	34	234	27	0	3	0	0	15	0	0	1													15
106	AH10	K4	M	2019-08-07	14	12	34	172	24	0	2	0	0	9	0	0	1													9
107	AH10	K4	M	2019-08-07	14	12	34	152	23.5	0	2	0	0	13	0	0	8													13
108	AH10	K4	M	2019-08-07	14	12	34	188	25.5	0	3	0	0	13	0	0	7													13
109	AH10	K4	M	2019-08-07	14	12	34	184	24	0	2	0	0	9	0	0	2													9
110	AH10	K4	M	2019-08-07	14	12	34	202	26	0	3	0	0	8	0	0	3													8
111	AH10	K5	M	2019-08-07	14	12	34	204	26	0	2	0	1	14	0	0	1													15
112	AH10	K5	M	2019-08-07	14	12	34	199	25.5	0	2	0	0	21	0	0	5													21
113	AH10	K5	M	2019-08-07	14	12	34	201	26	0	2	0	0	14	0	0	4													14
114	AH10	K5	M	2019-08-07	14	12	34	167	24	0	2	0	0	11	0	0	5													11
115	AH10	K5	M	2019-08-07	14	12	34	167	24	0	3	0	0	10	0	0	2													10
116	AH10	K6	C	2019-08-07	14	12	34	227	26.5	1	2	0	0	16	0	0	2													16
117	AH10	K6	C	2019-08-07	14	12	34	191	25.5	1	2	0	0	11	0	0	4													11
118	AH10	K6	C	2019-08-07	14	12	34	153	23	2	3	0	0	7	0	0	1													7
119	AH10	K6	C	2019-08-07	14	12	34	165	23	0	2	0	0	11	0	0	3													11
120	AH10	K6	C	2019-08-07	14	12	34	185	24.5	0	2	0	0	11	0	0	2													11
121	AH10	K1	C	2019-08-14	21	12	34	194	24.5	0	2	0	0	15	0	0														15
122	AH10	K1	C	2019-08-14	21	12	34	180	25	0	2	0	0	8	0	0														8
123	AH10	K1	C	2019-08-14	21	12	34	194	25	0	3	0	0	9	0	0														9
124	AH10	K1	C	2019-08-14	21	12	34	202	25.5	0	3	0	0	17	0	0														17
125	AH10	K1	C	2019-08-14	21	12	34	175	23	0	2	0	0	12	0	0														12
126	AH10	K2	C	2019-08-14	21	12	34	231	26	0	3	0	0	18	0	0														18
127	AH10	K2	C	2019-08-14	21	12	34	186	24.5	0	3	0	0	8	0	0														8
128	AH10	K2	C	2019-08-14	21	12	34	213	26	2	3	0	0	10	0	0														10
129	AH10	K2	C	2019-08-14	21	12	34	223	26	2	3	0	0	12	0	0														12
130	AH10	K2	C	2019-08-14	21	12	34	223	26	0	3	0	0	11	0	0														11
131	AH10	K3	M	2019-08-14	21	12	34	199	25	0	3	0	0	5	0	0														5
132	AH10	K3	M	2019-08-14	21	12	34	185	24	0	2	0	0	10	0	0														10
133	AH10	K3	M	2019-08-14	21	12	34	217	26	0	2	0	0	17	0	0														17
134	AH10	K3	M	2019-08-14	21	12	34	207	25	0	2	0	0	8	0	0														8
135	AH10	K3	M	2019-08-14	21	12	34	200	25	0	2	0	0	6	0	0														6
136	AH10	K4	M	2019-08-14	21	12	34	190	25	0	2	0	0	9	0	0														9
137	AH10	K4	M	2019-08-14	21	12	34	183	24	0	2	0	0	12	0	0														12
138	AH10	K4	M	2019-08-14	21	12	34	152	24	0	3	0	0	8	0	0														8
139	AH10	K4	M	2019-08-14	21	12	34	174	24	0	2	0	0	11	0	0														11
140	AH10	K4	M	2019-08-14	21	12	34	139	22.5	0	2	0	0	13	0	0														13
141	AH10	K5	M	2019-08-14	21	12	34	266	27.5	2	2	0	0	11	0	0														11
142	AH10	K5	M	2019-08-14	21	12	34	167	23.5	0	2	0	0	7	0	0														7
143	AH10	K5	M	2019-08-14	21	12	34	236	26	1	2	0	0	12	0	0														12
144	AH10	K5	M	2019-08-14	21	12	34	196	25.5	0	2	1	0	9	0	0														9
145	AH10	K5	M	2019-08-14	21	12	34	238	27	0	2	0	0	5	0	0														5
146	AH10	K6	C	2019-08-14	21	12	34	181	24	0	2	0	0	12	0	0														12
147	AH10	K6	C	2019-08-14	21	12	34	196	24.5	0	2	0	0	7	0	0														7
148	AH10	K6	C	2019-08-14	21	12	34	175	24.5	0	2	0	0	3	0	0														3
149	AH10	K6	C	2019-08-14	21	12	34	220	26	0	3	0	0	8	0	0														8
150	AH10	K6	C	2019-08-14	21	12	34	165	23.5	1	2	0	0	7	0	0														7
151	AH10	K1	C	2019-08-21	28	12	34	215.8	25.5	1	2	0	0	0	6	7														13
152	AH10	K1	C	2019-08-21	28	12	34	210.4	26	1	2	0	0	0	5	2														7
153	AH10	K1	C	2019-08-21	28	12	34	211.2	25.5	0	3	0	0	0	3	4														7
154	AH10	K1	C	2019-08-21	28	12	34	194	25	1	2	0	0	0	3	6														9
155	AH10	K1	C	2019-08-21	28	12	34	212	26.5	0	2	0	0	1	10	8														19
156	AH10	K2	C	2019-08-21	28	12	34	271.6	28.5	0	2	0	0	0	14	5														19
157	AH10	K2	C	2019-08-21	28	12	34	184.9	24.5	0	2	0	0	0	6	7														13
158	AH10	K2	C	2019-08-21	28	12	34	234.5	26	0	2	0	0	0	9	5														14
159	AH10	K2	C	2019-08-21	28	12	34	191.4	25	0	1	0	0	0	2	0														2
160	AH10	K2	C	2019-08-21	28	12	34	196.4	26	0	3	0	0	0	12	7														19
161	AH10	K3	M	2019-08-21	28	12	34	265.9	27.5	1	3	0	0	0	8	6														14
162	AH10	K3	M	2019-08-21	28	12	34	193	25	1	1	0	0	0	3	3														6
163	AH10	K3	M	2019-08-21	28	12	34	233	27	0	1	0	0	1	3	6														10
164	AH10	K3	M	2019-08-21	28	12	34	174.2	24.5	0	1	0	0	0	2	4														6
165	AH10	K3	M	2019-08-21	28	12	34	162.4	24	0	2	0	0	0	3	3														6
166	AH10	K4	M	2019-08-21	28	12	34	225.6	26	0	2	0	0	0	10	11														21
167	AH10	K4	M	2019-08-21	28	12	34	205.8	25.5	0	2	0	0	0	6	3														9
168	AH10	K4	M	2019-08-21	28	12	34	215.3	25	0	2	0	0	0	6	5														11
169	AH10	K4	M	2019-08-21	28	12	34	175.7	24.5	0	2	0	0	0	6	3														9
170	AH10	K4	M	2019-08-21	28	12	34	185.9	25	0	2	0	0	1	10	6														17
171	AH10	K5	M	2019-08-21	28	12	34	240.2	27	0	2	0	0	0	3	3														6
172	AH10	K5	M	2019-08-21	28	12	34	214	26	1	2	0	0	1	7	6														14
173	AH10	K5	M	2019-08-21	28	12	34	195.5	25	0	2	0	0	1	4	2														7
174	AH10	K5	M	2019-08-21	28	12	34	170.8	24.5	0	3	0	0	1	5	4														10
175	AH10	K5	M	2019-08-21	28	12	34	207	26	0	3	0	0	0	3	3														6
176	AH10	K6	C	2019-08-21	28	12	34	218.2	26	0	2	0	0	0	8	3														11
177	AH10	K6	C	2019-08-21	28	12	34	197.4	25	0	3	0	0	0	5	5														10
178	AH10	K6	C	2019-08-21	28	12	34	187.5	25	0	3	0	0	0	3	0														3
179	AH10	K6	C	2019-08-21	28	12	34	205	25.5	0	2	0	0	0	4	4														8
180	AH10	K6	C	2019-08-21	28	12	34	191.1	25	0	3	0	0	0	4	6														10
181	1	K1	C	2019-09-06	44	12	34	300	27.5						5	8														13
182	2	K1	C	2019-09-06	44	12	34	253.6	27.5						3	3														6
183	3	K1	C	2019-09-06	44	12	34	237.4	26.5						4	3														7
184	4	K1	C	2019-09-06	44	12	34	205	24.5						3	3														6
185	5	K1	C	2019-09-06	44	12	34	288	28.5						4	6														10
186	6	K1	C	2019-09-06	44	12	34	292.2	27.5						2	9														11
187	7	K1	C	2019-09-06	44	12	34	258.6	27						2	2														4
188	8	K1	C	2019-09-06	44	12	34	304.4	29						2	1														3
189	9	K1	C	2019-09-06	44	12	34	317.2	29.5						4	5														9
190	10	K1	C	2019-09-06	44	12	34	205.8	25.5						2	2														4	Ulcer on lower jaw
Extra	11	K1	C	2019-09-06	44	12	34	222.4	25						2	5														7
Extra	12	K1	C	2019-09-06	44	12	34	169.4	23.5						3	1														4
Extra	13	K1	C	2019-09-06	44	12	34	230.2	26.5						4	1														5
Extra	14	K1	C	2019-09-06	44	12	34	223.2	25.5						0	1														1
Extra	15	K1	C	2019-09-06	44	12	34	265.2	27.5						2	4														6
Extra	16	K1	C	2019-09-06	44	12	34	244	26						3	3														6
Extra	17	K1	C	2019-09-06	44	12	34	290	27						5	3														8
Extra	18	K1	C	2019-09-06	44	12	34	327.6	28.5						7	7														14
Extra	19	K1	C	2019-09-06	44	12	34	311.2	29						3	6														9
Extra	20	K1	C	2019-09-06	44	12	34	367.8	29.5						5	6														11
Extra	21	K1	C	2019-09-06	44	12	34	230.4	26						9	5														14
191	1	K2	C	2019-09-06	44	12	34	242	26.5						6	1														7
192	2	K2	C	2019-09-06	44	12	34	241.4	26.5						5	5														10
193	3	K2	C	2019-09-06	44	12	34	309.6	29						4	4														8
194	4	K2	C	2019-09-06	44	12	34	256.6	27						6	7														13
195	5	K2	C	2019-09-06	44	12	34	264.6	27						6	7														13
196	6	K2	C	2019-09-06	44	12	34	344.4	29.5						12	3														15
197	7	K2	C	2019-09-06	44	12	34	338.6	29						9	6														15
198	8	K2	C	2019-09-06	44	12	34	215.2	25.5						5	8														13
199	9	K2	C	2019-09-06	44	12	34	234.6	27						9	2														11
200	10	K2	C	2019-09-06	44	12	34	208.6	25						4	4														8
Extra	11	K2	C	2019-09-06	44	12	34	352.8	29.5						9	9														18
Extra	12	K2	C	2019-09-06	44	12	34	402.2	30.5						12	7														19
Extra	13	K2	C	2019-09-06	44	12	34	270.6	27						5	4														9
Extra	14	K2	C	2019-09-06	44	12	34	254	27						5	7														12
Extra	15	K2	C	2019-09-06	44	12	34	240.8	26.5						8	2														10
Extra	16	K2	C	2019-09-06	44	12	34	307.6	29						4	6														10
Extra	17	K2	C	2019-09-06	44	12	34	191.6	24.5						4	7														11
Extra	18	K2	C	2019-09-06	44	12	34	320	29						11	7														18
Extra	19	K2	C	2019-09-06	44	12	34	234.8	26.5						2	1														3
Extra	20	K2	C	2019-09-06	44	12	34	202.4	26						3	0														3
Extra	21	K2	C	2019-09-06	44	12	34	276	28						5	6														11
Extra	22	K2	C	2019-09-06	44	12	34	222.8	25.5						5	4														9
Extra	23	K2	C	2019-09-06	44	12	34	263.6	27.5						4	3														7
Extra	24	K2	C	2019-09-06	44	12	34	226	26.5						4	2														6	Ulcer in ventral position and on fin
201	1	K3	M	2019-09-06	44	12	34	275.2	27.5						5	7														12
202	2	K3	M	2019-09-06	44	12	34	297.6	29						5	4														9
203	3	K3	M	2019-09-06	44	12	34	305.8	28.5						2	2														4
204	4	K3	M	2019-09-06	44	12	34	306.2	29						6	12														18
205	5	K3	M	2019-09-06	44	12	34	284	28						4	5														9
206	6	K3	M	2019-09-06	44	12	34	298.2	28.5						5	6														11	Bleeding lower jaw
207	7	K3	M	2019-09-06	44	12	34	243	26						1	6														7
208	8	K3	M	2019-09-06	44	12	34	240.6	27.5						2	2														4
209	9	K3	M	2019-09-06	44	12	34	263	27.5						0	1														1
210	10	K3	M	2019-09-06	44	12	34	228	26						5	6														11
Extra	11	K3	M	2019-09-06	44	12	34	237.2	26						3	3														6
Extra	12	K3	M	2019-09-06	44	12	34	256.2	26						5	4														9
Extra	13	K3	M	2019-09-06	44	12	34	335	29.5						7	7														14
Extra	14	K3	M	2019-09-06	44	12	34	298	28						3	2														5
Extra	15	K3	M	2019-09-06	44	12	34	195.4	25						1	1														2
Extra	16	K3	M	2019-09-06	44	12	34	248.6	26.5						3	0														3
Extra	17	K3	M	2019-09-06	44	12	34	203.4	24.5						3	2														5
Extra	18	K3	M	2019-09-06	44	12	34	306	29						8	4														12
Extra	19	K3	M	2019-09-06	44	12	34	242.4	26						4	3														7
Extra	20	K3	M	2019-09-06	44	12	34	222.2	25						2	3														5
Extra	21	K3	M	2019-09-06	44	12	34	270.4	28						5	5														10
Extra	22	K3	M	2019-09-06	44	12	34	192.4	24.5						1	3														4
Extra	23	K3	M	2019-09-06	44	12	34	268	27.5						3	2														5
Extra	24	K3	M	2019-09-06	44	12	34	237.4	26						3	3														6
Extra	25	K3	M	2019-09-06	44	12	34	220.8	26.5						0	3														3
211	1	K4	M	2019-09-06	44	12	34	395.4	30						8	5														13
212	2	K4	M	2019-09-06	44	12	34	317.6	28						5	5														10
213	3	K4	M	2019-09-06	44	12	34	281.2	27.5						6	7														13
214	4	K4	M	2019-09-06	44	12	34	257.8	27						6	3														9
215	5	K4	M	2019-09-06	44	12	34	234.8	26.5						4	4														8
216	6	K4	M	2019-09-06	44	12	34	338.6	29						11	9														20
217	7	K4	M	2019-09-06	44	12	34	275.4	27.5						5	5														10
218	8	K4	M	2019-09-06	44	12	34	254.8	27						2	2														4	Ulcer in ventral position
219	9	K4	M	2019-09-06	44	12	34	267.4	27						3	11														14
220	10	K4	M	2019-09-06	44	12	34	260.8	26.5						4	2														6
Extra	11	K4	M	2019-09-06	44	12	34	207	25						3	3														6	Ulcer in ventral position
Extra	12	K4	M	2019-09-06	44	12	34	311.6	28.5						5	5														10
Extra	13	K4	M	2019-09-06	44	12	34	287.4	27.5						4	6														10	Short operculum
Extra	14	K4	M	2019-09-06	44	12	34	226.6	25.5						1	1														2
Extra	15	K4	M	2019-09-06	44	12	34	222.8	26						1	4														5
Extra	16	K4	M	2019-09-06	44	12	34	287	28						3	1														4
Extra	17	K4	M	2019-09-06	44	12	34	297.2	29						6	7														13
Extra	18	K4	M	2019-09-06	44	12	34	359.6	30						8	6														14
Extra	19	K4	M	2019-09-06	44	12	34	281.4	27						2	5														7
Extra	20	K4	M	2019-09-06	44	12	34	253.8	26.7						6	6														12
Extra	21	K4	M	2019-09-06	44	12	34	261.2	28.5						13	3														16
Extra	22	K4	M	2019-09-06	44	12	34	244.4	26.5						6	4														10
Extra	23	K4	M	2019-09-06	44	12	34	251.4	26.5						3	6														9
Extra	24	K4	M	2019-09-06	44	12	34	266.2	28						5	8														13
Extra	25	K4	M	2019-09-06	44	12	34	98.6	20						3	5														8	Tale deformity
221	1	K5	M	2019-09-06	44	12	34	273.4	28						3	5														8
222	2	K5	M	2019-09-06	44	12	34	341.2	29						2	3														5
223	3	K5	M	2019-09-06	44	12	34	263	27.5						4	4														8
224	4	K5	M	2019-09-06	44	12	34	292.4	28.5						0	0														0
225	5	K5	M	2019-09-06	44	12	34	264	27.5						2	1														3
226	6	K5	M	2019-09-06	44	12	34	355.8	30						2	6														8
227	7	K5	M	2019-09-06	44	12	34	215.4	26						1	1														2
228	8	K5	M	2019-09-06	44	12	34	286.4	27.5						2	2														4
229	9	K5	M	2019-09-06	44	12	34	335.6	29.5						2	2														4
Extra	10	K5	M	2019-09-06	44	12	34	162.8	22.5						5	3														8	Tale deformity
230	11	K5	M	2019-09-06	44	12	34	272.4	28						2	5														7
Extra	12	K5	M	2019-09-06	44	12	34	234	26						0	4														4
Extra	13	K5	M	2019-09-06	44	12	34	256.8	27.5						3	2														5
Extra	14	K5	M	2019-09-06	44	12	34	272	27						0	0														0
Extra	15	K5	M	2019-09-06	44	12	34	218.8	26						1	0														1
Extra	16	K5	M	2019-09-06	44	12	34	281.6	27.5						3	0														3
Extra	17	K5	M	2019-09-06	44	12	34	237.8	26.5						3	3														6
Extra	18	K5	M	2019-09-06	44	12	34	272.8	27						1	5														6
Extra	19	K5	M	2019-09-06	44	12	34	231.2	26						4	5														9
Extra	20	K5	M	2019-09-06	44	12	34	204.4	24.5						0	4														4
Extra	21	K5	M	2019-09-06	44	12	34	331.2	29.5						5	4														9
Extra	22	K5	M	2019-09-06	44	12	34	228.2	26						1	4														5
Extra	23	K5	M	2019-09-06	44	12	34	314.8	28.5						5	3														8
Extra	24	K5	M	2019-09-06	44	12	34	324.6	28.5						4	3														7
Extra	25	K5	M	2019-09-06	44	12	34	193.2	25						0	0														0
231	1	K6	C	2019-09-06	44	12	34	342	30						1	1														2
232	2	K6	C	2019-09-06	44	12	34	299.4	28						2	1														3
233	3	K6	C	2019-09-06	44	12	34	216.4	26						1	0														1
234	4	K6	C	2019-09-06	44	12	34	296	27.5						4	1														5
235	5	K6	C	2019-09-06	44	12	34	268.4	27.5						3	1														4
236	6	K6	C	2019-09-06	44	12	34	320	28						6	2														8
237	7	K6	C	2019-09-06	44	12	34	250.6	26.5						4	1														5
238	8	K6	C	2019-09-06	44	12	34	240.6	26.5						2	0														2
239	9	K6	C	2019-09-06	44	12	34	241.4	26.5						0	1														1
240	10	K6	C	2019-09-06	44	12	34	260.2	26						0	3														3
Extra	11	K6	C	2019-09-06	44	12	34	294	28						4	2														6
Extra	12	K6	C	2019-09-06	44	12	34	215.6	24.5						2	1														3
Extra	13	K6	C	2019-09-06	44	12	34	256.6	27						1	0														1
Extra	14	K6	C	2019-09-06	44	12	34	268	26.5						2	0														2
Extra	15	K6	C	2019-09-06	44	12	34	256	27						5	0														5
Extra	16	K6	C	2019-09-06	44	12	34	270.4	26.5						2	1														3
Extra	17	K6	C	2019-09-06	44	12	34	234	25.5						4	1														5
Extra	18	K6	C	2019-09-06	44	12	34	258.2	27						3	0														3
Extra	19	K6	C	2019-09-06	44	12	34	261.4	27						2	4														6
Extra	20	K6	C	2019-09-06	44	12	34	334.2	29						2	4														6
Extra	21	K6	C	2019-09-06	44	12	34	284.4	28						3	1														4
Extra	22	K6	C	2019-09-06	44	12	34	268.4	27						2	1														3
Extra	23	K6	C	2019-09-06	44	12	34	229	25						3	0														3

## Sheet: Page 4 DEG
Transcriptome responses to lice at 7 and 21 dpi, in outer and inner skin layers (OL, IL) of salmon fed with M and C diets.
Data are log2-Expression Ratio (infected to inact skin)
DEG (log2-ER > 0.8 and p < 0.05) are ndicated with italicized bold.
ID	Gene	Annotation (STARS)	Name	7dpi-IL-M	7dpi-IL-C	7dpi-OL-M	7dpi-OL-C	21dpi-IL-M	21dpi-IL-C	21dpi-OL-M	21dpi-OL-C
Ssa#GRASP209735205	cidec	Cell Apoptosis	Cell death activator CIDE-3	2.8841	2.54042	0.112667	-0.152844	1.94069	1.14239	-0.027084	-0.185426
Ssa#GRASP223673050	LOC106612111	Cell Apoptosis	DNA damage-inducible transcript 4-like protein	1.41795	0.558723	0.923609	0.945031	1.92997	1.9043	2.33162	1.75012
Ssa#S47728163	dapl1	Cell Apoptosis	Death-associated protein-like 1-A	1.26762	0.238612	-0.649076	-0.67806	0.362041	-0.245917	-1.22982	-0.722702
Ssa#GRASP209148369	pim1	Cell Apoptosis	pim-1 oncogene	1.02296	0.472833	0.373654	0.32282	0.461312	0.554617	-0.237786	-0.224861
Ssa#GRASP223673180	LOC106562007	Cell Apoptosis	BCL2/adenovirus E1B 19 kDa protein-interacting protein 3-like	0.636378	0.923795	-1.25807	-0.40759	-0.066055	-0.609425	-1.04324	-1.2071
Ssa#S24639607	LOC106602722	Cell Apoptosis	Caspase 3, apoptosis-related cysteine protease b	0.562461	0.195741	1.15305	1.04701	0.813438	0.875778	1.38026	0.876234
Ssa#S35589252	LOC106612018	Cell Apoptosis	caspase-3-like	0.510459		1.30953	1.13341	0.818386	1.20087	1.75971	1.21501
Ssa#GRASP209732879	LOC106603345	Cell Apoptosis	diablo homolog, mitochondrial-like	0.311694	0.0557374	0.919386	0.684341	0.413689	0.714676	0.934091	0.575034
Ssa#GRASP209737887	phla2	Cell Apoptosis	Pleckstrin homology-like domain family A member 2	0.285106	-0.0887649	1.23622	0.635213	0.422645	1.00121	1.08637	0.336907
Ssa#GRASP209731469	pkhf1	Cell Apoptosis	Pleckstrin homology domain-containing family F member 1	0.23993	-0.909663	0.371332	-0.688216	0.662069	0.883699	0.0833455	-0.24551
Ssa#GRASP209153156	LOC106612018	Cell Apoptosis	caspase-3-like	-0.0386614	-0.06277	0.813112	0.641775	0.600951	0.660464	0.68345	0.420352
Ssa#S30258472	LOC106582385	Cell Apoptosis	Apoptosis-associated speck-like protein containing a CARD	-0.35714	-0.341651	0.383444	0.465267	0.911099	0.48296	0.368839	0.227095
Ssa#GRASP223649065	LOC106564477	Cell Apoptosis	Programmed cell death 4a	-0.711324	-0.280649	-0.243855	-0.718479	-0.327369	-0.632075	-1.311	-0.717559
Ssa#EG908800	Ssa#EG908800	Cell Apoptosis	Unknown	-0.727947	-0.315777	-1.05479	-0.746281	-0.453546	-0.824563	-1.40808	-0.869151
Omy#CX248351	dedd1	Cell Apoptosis	DNA-binding death effector domain-containing protein 2	-0.761503	-0.0954563	-0.920676	-0.490086	-1.02324	-0.881796	-1.18654	-0.757332
Ssa#CB499830	LOC106600278	Cell Apoptosis	Apoptotic chromatin condensation inducer in the nu	-0.813901	-0.223314	-0.603833	-0.0476794	-0.964735	-0.431588	-0.842394	-0.730261
Ssa#AM042201	LOC106565345	Cell Apoptosis	CASP8 and FADD-like apoptosis regulator CASP8 and FADD-like apoptosis regulator	-0.851732	-0.408223	-1.30839	-1.30033	0.0199342	-0.119208	-0.737857	-1.23971
Ssa#S32011094	LOC106579790	Cell Apoptosis	Presenilin associated, rhomboid-like a	-0.867501	-0.0899134	-0.484227	-0.161274	-0.196139	-0.268567	-0.335873	-0.0643068
Ssa#GRASP209151976	perp	Cell Apoptosis	P53 apoptosis effector related to PMP-22	-1.00452	-0.649113	0.435306	0.539215	1.60776	1.62278	1.03536	0.624092
Ssa#S35537264	optn	Cell Apoptosis	Optineurin	-1.13534	-0.658803	-0.981614	-0.424146	-2.2271	-1.05287	-1.6159	-1.80524
Ssa#TC67326	optn	Cell Apoptosis	Optineurin	-2.47216	-1.22022	-1.86041	-0.885751	-2.53382	-1.67289	-2.70657	-2.44143
Omy#S19715976	BX547996.2	Cell Autophagy	Autophagy-related 4C (Yeast)	-0.854964	0.0585591	-0.0249323	-0.112583	-0.0600137	0.0345868	0.0929002	-0.0633635
Ssa#S23871394	LOC106565613	Cell chromosome	histone-lysine N-methyltransferase Smyd1-like	2.51015	0.848837	-0.172641	-0.686446	-0.0757648	0.613632	-0.294541	-0.200705
Omy#S50900604	S50900604	Cell chromosome	Leydig cell tumor 10 kDa protein	0.910658	0.29763	0.160008	0.107597	0.35409	0.79333	0.230756	0.274267
Ssa#GRASP223648523	rcc1	Cell chromosome	Regulator of chromosome condensation	0.742806	0.204603	1.25759	1.03695	0.876391	1.18466	0.979231	0.596535
Ssa#GRASP223647645	apitd1	Cell chromosome	apoptosis-inducing, TAF9-like domain 1	0.30151	0.36869	0.791418	0.749724	-0.344528	-0.0123409	0.703853	0.63612
Ssa#GRASP223648083	prdm9	Cell chromosome	PR domain containing 9	0.28978	0.248959	0.890953	1.09923	0.385122	0.638741	0.578641	0.388568
Ssa#GRASP209154017	as1la	Cell chromosome	Histone chaperone asf1-A	0.216021	-0.0128113	0.950217	0.851851	0.445425	0.388868	0.925921	0.623538
Ssa#EG927383	rbbp4	Cell chromosome	Retinoblastoma binding protein 4, like	0.180121	-0.0403706	0.858075	0.853544	0.0757695	0.327455	0.901108	0.671982
Ssa#GRASP221220291	cenph	Cell chromosome	Centromere protein H	0.109315	-0.0273658	0.969027	1.12782	0.125454	0.682106	1.25276	0.997947
Omy#S34426202	HDAC4	Cell chromosome	Histone deacetylase 4	0.0225684	0.0427848	-0.628489	-0.322175	-0.389343	-0.455072	-1.05126	-0.815226
Ssa#GRASP209736999	slbp1	Cell chromosome	Stem-loop binding protein	-0.0553152	0.137253	0.813478	0.708666	0.0581793	0.183165	0.804084	0.690545
Ssa#S35500393	p150	Cell chromosome	Chromatin assembly factor 1 subunit A	-0.0838994	-0.0056026	0.636974	0.824442	-0.129735	0.0389088	0.626639	0.546124
Ssa#GRASP209733735	cenpn	Cell chromosome	centromere protein N	-0.114769	-0.0316279	0.83358	0.74729	-0.173057	0.0121369	1.01513	0.898152
Ssa#GRASP223648117	LOC106608930	Cell chromosome	High mobility group protein B3	-0.649537	-0.348547	-0.817551	-0.572096	-0.153128	-0.128247	-0.464612	-0.214517
Ssa#GRASP209154119	LOC106582993	Cell chromosome	heterochromatin protein 1-binding protein 3-like	-0.8001	-0.439535	-0.573354	-0.604652	-0.387362	-0.620905	-0.852506	-0.402027
Ssa#S50700567	myst2	Cell chromosome	Histone acetyltransferase MYST2	-0.810945	-0.367906	-0.556443	-0.333213	-0.440669	-0.470398	-0.875271	-0.417185
Ssa#GRASP223649417	hmgb1	Cell chromosome	High mobility group-T protein	-0.862927	-0.169337	-0.637124	-0.561402	-0.546025	-0.688759	-0.811832	-0.376855
Ssa#S30290067	fmr1	Cell chromosome	fragile X mental retardation 1	-0.936953	-0.538869	-0.55835	-0.708253	0.028605	-0.268049	-0.619162	-0.475662
Ssa#S35518389	LOC106591663	Cell cycle	Nuclear VCP-like	3.00687	1.39829	-0.0693303	-0.420245	0.943725	1.01574	-0.184954	-0.118141
Ssa#GRASP221221551	LOC106586832	Cell cycle	Regulator of cell cycle RGCC	1.24104	0.900707	-0.398938	-0.329328	-0.279028	0.240236	-0.114384	0.148179
Ssa#GRASP209155291	LOC106586702	Cell cycle	Cell cycle control protein 50C	1.04385	0.825948	-0.085163	0.228939	-0.140587	-0.0285711	-0.0626006	-0.173239
Ssa#GRASP209735245	btg3	Cell cycle	B-cell translocation gene 3	0.511985	0.229344	1.28758	1.14299	0.576934	0.895575	1.31814	0.844362
Ssa#S30262006	LOC106586236	Cell cycle	Cell division cycle associated 7a	0.503589	0.286547	1.67013	1.43648	1.17394	0.862362	1.29934	1.00808
Ssa#S50837797	LOC106566708	Cell cycle	G2/mitotic-specific cyclin-B1-like	0.502225	0.00557814	0.671894	0.815524	0.0249219	0.186207	1.14681	0.910774
Ssa#S31989101	cdk10	Cell cycle	Cell division protein kinase 2	0.481502	0.299798	0.799077	0.735844	0.529143	0.470437	0.924914	0.741692
Ssa#GRASP221221983	LOC106570310	Cell cycle	replication protein A 14 kDa subunit-like	0.457159	0.131305	1.02018	0.889415	0.409125	0.557966	0.947512	0.532728
Ssa#GRASP221220791	gins1	Cell cycle	DNA replication complex GINS protein PSF1	0.449717	0.146102	1.51277	1.33961	0.447309	0.753304	1.35533	0.845267
Ssa#GRASP209735789	LOC106567263	Cell cycle	Cell division cycle 42, like	0.431363	0.116755	0.727798	0.695113	0.453335	0.603591	0.932492	0.466006
Ssa#S35552326	LOC106572679	Cell cycle	Proliferation-associated protein 2G4	0.405052	0.251025	0.874931	0.784636	0.508945	0.551904	0.835904	0.624462
Ssa#GRASP209147721	cdc20	Cell cycle	Cell division cycle protein 20 homolog	0.375042	-0.071811	0.799274	0.902686	0.354059	0.34982	1.09268	0.879203
Ssa#S35603211	LOC106572679	Cell cycle	Proliferation-associated protein 2G4	0.318684	0.112612	0.913405	0.793131	0.545602	0.588515	0.96387	0.672784
Ssa#EG758412	cdk2	Cell cycle	Cell division protein kinase 2	0.305568	0.0239382	0.71309	0.602467	-0.17501	0.057529	0.897522	0.521808
Ssa#S46933855	LOC100194732	Cell cycle	checkpoint suppressor 1-like	0.274425	0.0678694	0.710747	0.373469	0.421917	0.732887	0.928538	0.587485
Ssa#GRASP221221915	cdk6	Cell cycle	Cell division protein kinase 6	0.237793	0.19785	0.914293	0.700549	0.199945	0.499958	0.550041	0.243037
Ssa#GRASP209154837	cc45l	Cell cycle	CDC45-related protein	0.230562	0.192957	1.20192	1.07774	0.43475	0.459915	0.949889	0.764284
Ssa#CB507021	cdk2	Cell cycle	Cell division protein kinase 2	0.226829	-0.098778	0.857355	0.707755	-0.33526	0.113697	0.908684	0.586526
Ssa#EG917926	chtf8	Cell cycle	Chromosome transmission fidelity protein 8 homolog	0.219692	0.0557893	1.36642	1.20376	0.27915	0.43221	1.26265	0.960901
Ssa#DW472296	LOC100194732	Cell cycle	checkpoint suppressor 1-like	0.201305	0.0223946	0.69368	0.476416	0.445324	0.762204	0.89368	0.561562
Ssa#GRASP221221689	pmf1	Cell cycle	Polyamine-modulated factor 1	0.195774	0.066796	0.8141	0.710442	0.0841365	0.511008	0.966351	0.698903
Ssa#S35688361	LOC106563510	Cell cycle	Chromosome-associated kinesin KIF4A	0.186402	-0.29563	0.630433	0.646795	-0.257332	-0.115819	0.80348	0.630364
Ssa#STIR42027	kntc1	Cell cycle	Kinetochore-associated protein 1	0.122077	-0.0704894	0.707378	0.584884	0.140244	0.29351	0.855526	0.632792
Ssa#S31973744	LOC106587264	Cell cycle	DNA replication factor Cdt1-like	0.113063	0.112876	1.06263	1.14818	0.49905	0.378043	0.837473	0.667098
Ssa#GRASP209731795	LOC106580445	Cell cycle	Proliferating cell nuclear antigen	0.101358	-0.0762604	1.33462	1.06263	0.517827	0.526519	0.850135	0.75142
Ssa#S50689317	sass6	Cell cycle	SAS-6 centriolar assembly protein	0.0830256	-0.00290108	0.662469	0.671596	0.128303	0.418799	0.839283	0.583487
Ssa#KSS1623	rpa2	Cell cycle	Replication protein A 32 kDa subunit	0.0539865	-0.168007	0.967947	0.834052	0.221142	0.246598	0.943881	0.790385
Ssa#GRASP209730441	LOC106566708	Cell cycle	G2/mitotic-specific cyclin-B1-like	0.0035502	0.0736493	0.647149	0.764219	-0.0931634	0.245043	1.15351	0.845281
Ssa#GRASP209154809	stk6	Cell cycle	Aurora kinase B	-0.0043864	-0.131986	0.656903	0.55676	-0.100022	0.287286	0.841556	0.602215
Ssa#S31981372	LOC106569430	Cell cycle	Nuclear VCP-like	-0.0200959	0.0095544	-0.138695	0.271638	-0.823243	-0.352028	-0.139341	-0.1941
Ssa#GRASP209151400	LOC106567055	Cell cycle	Proliferation-associated protein 2G4	-0.086572	-0.081667	0.764648	0.803133	0.320523	0.55011	0.818933	0.590328
Ssa#DW571473	borea	Cell cycle	Borealin	-0.0895182	-0.132287	0.660226	0.790927	0.111064	0.244413	0.989764	0.913183
Ssa#GRASP209154065	cdk2	Cell cycle	Cell division protein kinase 2	-0.0934559	-0.205613	0.914694	0.769669	-0.178267	0.204704	0.699663	0.557481
Ssa#GRASP209730641	borea	Cell cycle	Borealin	-0.107714	-0.00330604	0.769469	0.789439	0.0314812	0.30941	1.03235	0.819133
Ssa#GRASP209154883	ccna2	Cell cycle	Cyclin A1	-0.116699	-0.045493	0.750519	0.744963	-0.161383	-0.0362506	0.840436	0.709383
Ssa#S47730138	ccnb1	Cell cycle	G2/mitotic-specific cyclin-B1	-0.125914	-0.149311	0.560142	0.771913	-0.302232	-0.0675945	0.844587	0.768596
Ssa#GRASP209154539	LOC106567503	Cell cycle	Cyclin I - Ident 36	-0.150765	0.0577284	-0.627447	-0.542113	-0.609635	-0.57725	-0.903729	-0.43022
Ssa#S31977019	ccnb1	Cell cycle	G2/mitotic-specific cyclin-B1	-0.220227	-0.0908109	0.578668	0.850432	-0.515004	-0.122439	0.872835	0.94407
Ssa#S30252057	LOC106565291	Cell cycle	Ubiquitin-conjugating enzyme E2 C	-0.221092	-0.200771	0.692524	0.642419	-0.199509	-0.00363825	0.814229	0.769857
Ssa#GRASP209730617	birc5	Cell cycle	baculoviral IAP repeat containing 5	-0.233063	-0.106488	0.755993	0.770268	0.27711	0.329145	0.96172	0.909645
Omy#CU068949	si:ch1073-192f24.1	Cell cycle	Similar to vertebrate BUB1 budding uninhibited by benzimidazoles 1 homolog (Yeast) (BUB1)	-0.2656	-0.113794	0.441082	0.584276	-0.0235567	-0.0051671	0.826349	0.835956
Ssa#GRASP209156219	prc1	Cell cycle	Protein regulator of cytokinesis 1	-0.349022	-0.236089	0.0348232	0.324657	-0.791215	-0.54347	0.300221	0.300967
Ssa#S50369630	LOC106584418	Cell cycle	Cyclin-dependent kinases regulatory subunit 1	-0.349719	-0.225868	0.08593	0.272086	-1.0053	-0.541787	0.0987718	0.113668
Ssa#S47624813	ccnd2	Cell cycle	G1/S-specific cyclin-D2	-0.378243	-0.242992	-0.21924	-0.300954	-0.343213	-0.344795	-0.888832	-0.670257
Ssa#GRASP223647903	LOC106580165	Cell cycle	Arrestin domain containing 3b	-0.419973	-0.320396	-0.716366	-0.435621	-0.546724	-0.303575	-1.25682	-0.860416
Ssa#DY728834	LOC106584748	Cell cycle	Protein regulator of cytokinesis 1	-0.518993	-0.259054	0.356172	0.519585	0.0726978	-0.0102189	0.82383	0.716233
Ssa#S35697443	LOC106585187	Cell cycle	CDC14 cell division cycle 14 homolog A, a	-0.763687	-0.428292	-0.733642	-0.755322	-0.711232	-0.995072	-0.610432	-0.403257
Ssa#TC106433	LOC106590302	Cell cycle	Abl-interactor 1	-0.869727	-0.236633	-0.551744	-0.347445	-0.862686	-0.95255	-0.277007	-0.250185
Ssa#GRASP209732319	LOC106581984	Cell cycle	Four and a half LIM domains 2b	-1.05226	0.0255746	-0.315882	-0.799437	-0.311157	-0.778789	-3.65515	-3.86481
Ssa#GRASP223647747	ccnd1	Cell cycle	G1/S-specific cyclin-D1	-1.11439	-0.44471	0.129135	0.24353	0.0815895	0.0868781	-0.484696	-0.109942
Ssa#GRASP209155061	LOC106575072	Cell cycle	cyclin-dependent kinase inhibitor 1B-like	-1.16198	-0.319061	-0.857952	-0.874327	-0.75532	-1.01054	-1.0589	-0.57378
Ssa#GRASP209732103	LOC106560698	Cell cycle	Cyclin-dependent kinase inhibitor 1C	-1.44912	-0.76998	-0.25769	-0.253596	-0.788628	-0.931376	-0.180461	0.0252471
Ssa#S48416864	LOC106560285	Cell cycle	Nucleoprotein TPR	-1.57414	-0.363467	-0.857581	0.0214174	-1.58015	-0.828764	-1.85962	-1.3407
Ssa#S35582311	LOC106562615	Cell cycle	Cell cycle control protein 50A	-1.63281	-1.24755	0.376516	0.0331636	0.76351	0.805659	-0.0240146	-0.0118504
Omy#DV201988	DV201988	Cell cytoskeleton	alpha actin [Salmo trutta]	5.07381	0.445194	-1.53408	-1.90687	-0.204412	-0.0558482	-2.49122	-1.4196
Ssa#S28968771	LOC106610721	Cell cytoskeleton	Actin, alpha 1a, skeletal muscle	4.88372	0.386687	-1.45107	-2.03279	0.337326	-0.94343	-3.66816	-1.28878
Ssa#DW590610	vime	Cell cytoskeleton	Desmin b	4.52635	0.685315	-0.426616	-0.97355	-0.0031114	1.19081	-0.619542	-0.679872
Ssa#GRASP209730785	ldb3	Cell cytoskeleton	LIM-domain binding factor 3a	3.93669	0.691457	-0.506562	-1.04042	-0.107624	0.850257	-0.516474	-0.312611
Ssa#S46932421	Ssa#S46932421	Cell cytoskeleton	Protein HGH1 homolog	3.46132	1.06763	-0.336388	-1.02345	0.397957	-0.14619	-0.864062	-0.460327
Ssa#S31992042	LOC100194689	Cell cytoskeleton	beta-taxilin	3.08802	0.531063	-0.143897	-0.658647	-0.0212691	1.05823	-0.319233	-0.360129
Ssa#S35538106	LOC106561692	Cell cytoskeleton	Filamin-C	2.52846	0.0482102	-0.345848	-0.339118	-0.0280976	0.959673	0.0591218	-0.0276677
Ssa#GRASP209736147	LOC106575334	Cell cytoskeleton	Kelch-like protein 41	2.29627	0.751343	-0.364697	-0.646987	-0.217861	0.798947	-0.407661	-0.177685
Ssa#TC106344	LOC106589658	Cell cytoskeleton	Actin, alpha 1a, skeletal muscle	1.52236	0.770982	-0.0483749	-0.365847	0.202879	0.205119	0.064675	-0.135551
Ssa#S35479599	LOC106606286	Cell cytoskeleton	Brain-specific angiogenesis inhibitor 1-associated	1.41069	0.370118	0.827796	0.752993	0.858269	1.17509	0.941312	0.790858
Ssa#TC90250	LOC106605519	Cell cytoskeleton	Wilms tumor 1 interacting protein	1.26592	1.34831	0.0306217	0.100128	1.00115	0.426174	0.582866	0.236715
Ssa#S35533555	LOC106573765	Cell cytoskeleton	synemin-like	1.17849	0.730369	-0.125315	-0.139981	-0.0393766	0.151227	-0.149836	-0.12793
Ssa#GRASP223647713	LOC106604152	Cell cytoskeleton	Annexin A6	0.876139	0.294671	-0.457726	-0.456672	-0.292531	-0.0636365	-0.226354	-0.336465
Ssa#GRASP209155923	vime	Cell cytoskeleton	Desmin b	0.809797	1.2078	0.338592	-0.0470054	0.344889	0.118125	-1.66244	-2.34471
Ssa#S35549252	LOC106578961	Cell cytoskeleton	Actin, alpha 1a, skeletal muscle	0.795138	0.0763716	-0.0872955	-0.0877302	0.290812	0.617571	0.0705646	-0.205985
Ssa#S35536568	LOC106603724	Cell cytoskeleton	Smoothelin, like	0.613507	0.496024	-0.230857	-0.355879	-1.19733	-0.702209	-0.147549	-0.171894
Ssa#GRASP221222173	LOC106611761	Cell cytoskeleton	cofilin-2-like	0.503006	0.0928968	0.861607	0.620647	0.258262	0.645467	0.878069	0.468498
Ssa#S48419844	LOC106570358	Cell cytoskeleton	Unconventional myosin-Ig	0.482321	0.214759	0.90214	0.780181	0.362273	0.606949	0.811445	0.372094
Ssa#CL476Contig1	LOC106561857	Cell cytoskeleton	Annexin A2a	0.457432	0.144555	0.72347	0.420101	0.393433	0.314579	1.05142	0.564866
Omy#S34421734	anxa6	Cell cytoskeleton	Annexin A6	0.433042	-0.156873	-0.989166	-0.674226	-0.422163	-0.199085	-0.898521	-0.519034
Omy#S50901614	cfl1	Cell cytoskeleton	Cofilin-2	0.422326	0.203255	0.838412	0.498927	0.499804	0.539198	0.664346	0.319198
Ssa#GRASP209152996	fbli1	Cell cytoskeleton	Filamin-binding LIM protein 1	0.389178	0.323378	1.32132	0.924762	0.195604	0.24552	0.957664	0.286524
Ssa#EG783484	LOC106561857	Cell cytoskeleton	Annexin A2a	0.382469	0.172212	0.47624	0.198174	0.126841	0.126969	0.971848	0.535913
Ssa#DW543974	LOC106570358	Cell cytoskeleton	Unconventional myosin-Ig	0.331121	0.204835	1.08714	0.762505	0.4407	0.773612	1.04245	0.512146
Ssa#S35493532	LOC106561857	Cell cytoskeleton	Annexin A2a	0.275349	0.0391704	0.556848	0.40868	0.276436	0.231901	0.911985	0.486245
Ssa#S35569408	LOC106604986	Cell cytoskeleton	Plectin	0.247961	0.27962	0.326992	0.553035	0.240886	0.560647	0.889706	0.420254
Ssa#STIR44271	LOC106575133	Cell cytoskeleton	microfibrillar-associated protein 5-like	0.20056	0.176433	-0.777285	-0.334636	-0.790247	-0.740129	-0.593296	-0.532751
Ssa#GRASP209150925	cnn3	Cell cytoskeleton	Calponin 3, acidic a	0.197165	0.296059	-0.936045	-0.800055	-0.355235	-0.632212	-1.339	-0.864973
Ssa#S35685742	LOC106574142	Cell cytoskeleton	Actin-like protein 6B	0.0544592	-0.0105884	0.741989	0.746176	0.189632	0.453744	0.903703	0.715467
Ssa#TC104944	LOC106567074	Cell cytoskeleton	LIM domain and actin binding 1	0.033762	-0.32715	1.29087	1.25678	0.804923	0.913925	1.34772	0.650964
Ssa#TC101254	LOC100194709	Cell cytoskeleton	Plectin	0.0336492	-0.164756	-0.713309	-0.264023	-1.23366	-1.08326	-0.429323	-0.3595
Ssa#GRASP209155975	LOC106607732	Cell cytoskeleton	myristoylated alanine-rich C-kinase substrate-like	0.0167715	0.264436	-0.666638	-0.712392	-0.398635	-0.384323	-1.00213	-0.52695
Ssa#GRASP209156167	lasp1	Cell cytoskeleton	LIM and SH3 domain protein 1	-0.057021	-0.218775	-0.940392	-0.819477	-0.630431	-0.640452	-0.748919	-0.518127
Ssa#GRASP209737507	fhl1	Cell cytoskeleton	Four and a half LIM domains 1b	-0.259852	-0.815896	-0.120584	-0.112122	-1.60004	-0.731802	-0.0396766	-0.433964
Ssa#S35507006	LOC106610887	Cell cytoskeleton	MARCKS-like 1	-0.275298	-0.176242	-0.728075	-0.868177	-0.669689	-0.740223	-1.27557	-1.24109
Ssa#GRASP221219253	mfap2	Cell cytoskeleton	Microfibrillar-associated protein 2	-0.282235	0.0100154	-1.00699	-0.596388	-0.595918	-0.55398	-1.06851	-0.805264
Ssa#S35674060	LOC106595370	Cell cytoskeleton	Fascin homolog 2, actin-bundling protein, retinal a	-0.361784	-0.0990297	-0.950926	-0.636504	-0.697866	-0.557737	-1.18743	-0.86088
Ssa#GRASP209153941	caco2	Cell cytoskeleton	calcium binding and coiled-coil domain 2-like	-0.385319	0.171427	-0.910073	-0.732225	-0.22866	-0.478106	-0.883775	-0.714625
Ssa#CL436Contig1	Ssa#CL436Contig1	Cell cytoskeleton	Coactosin-like protein	-0.438775	-0.385671	0.784898	0.504509	0.752334	0.791262	0.966726	0.602294
Ssa#TC106546	LOC106569165	Cell cytoskeleton	Desmoplakin	-0.552419	-0.490499	0.586004	0.539492	1.45019	1.31252	1.07598	0.657642
Ssa#CO471052	ezr	Cell cytoskeleton	Ezrin a	-0.552858	-0.480523	0.243311	0.2007	0.808796	0.530065	0.798956	0.358098
Ssa#GRASP221221893	mrp	Cell cytoskeleton	MARCKS-related protein	-0.572382	-0.583114	-0.475041	-0.27777	-0.227739	-0.44741	-1.27969	-1.31867
Ssa#S35477460	LOC100194709	Cell cytoskeleton	Plectin	-0.789268	-0.385447	-0.876024	-0.350031	-1.21923	-0.958399	-0.615694	-0.506674
Ssa#CK890937	LOC106605466	Cell cytoskeleton	annexin A2-like	-0.844355	-1.17259	0.0462035	-0.534492	1.05985	0.606418	-0.478804	-0.129351
Ssa#TC66035	LOC106612695	Cell cytoskeleton	Dystonin	-0.906267	-0.606432	-0.148259	-0.286728	0.217796	0.146844	0.0355228	-0.0414619
Ssa#GRASP209148637	LOC106579838	Cell cytoskeleton	PDZ and LIM domain protein 2	-1.00571	-0.200005	-0.80356	-0.898306	-0.500972	-0.471276	-0.14394	-0.264666
Ssa#S35502377	LOC106599719	Cell cytoskeleton	Desmoplakin	-1.05077	-0.315982	-0.552657	-0.274667	-0.342415	-0.274013	-0.383735	-0.181403
Ssa#GRASP221220307	fhl1	Cell cytoskeleton	Four and a half LIM domains 1b	-1.12143	-0.594177	0.23178	-0.181469	-0.236032	-0.212695	0.075659	-0.0713287
Ssa#TC112747	bin1	Cell cytoskeleton	Bridging integrator 1	-1.13328	-0.378919	-0.563813	-0.219692	-1.53648	-1.33676	-0.163056	0.0978002
Ssa#S31997646	LOC106612695	Cell cytoskeleton	Dystonin	-1.18781	-1.10525	-0.266979	-0.57052	0.151387	-0.0320047	-0.551877	-0.269153
Ssa#CA042221	LOC106600508	Cell cytoskeleton	Rho guanine nucleotide exchange factor 18	-1.20378	-0.395197	-0.55796	0.11407	-1.3615	-0.748433	-1.2265	-1.00067
Omy#S18152841	CH211-202H22.2	Cell cytoskeleton	Tektin-4	-1.25136	-0.302614	-0.686057	0.311454	-1.33941	-0.621232	-1.31862	-1.08231
Ssa#S31963280	LOC106610278	Cell cytoskeleton	Coronin, actin binding protein, 2A	-1.26853	-0.723122	0.050174	0.147128	0.0297616	0.102383	0.28528	0.0187893
Ssa#S21108983	LOC106594165	Cell cytoskeleton	Desmin b	-1.45333	-0.238779	-0.759386	-0.681379	-0.367904	-1.06367	-2.30128	-1.33344
Ssa#TC107065	LOC106584171	Cell cytoskeleton	Scinderin	-1.47582	-0.879949	-0.911744	-0.665579	1.16334	0.240155	-0.658536	-0.306386
Ssa#S35548210	plek2	Cell cytoskeleton	pleckstrin 2	-1.48748	-1.44564	0.371598	-0.238827	0.530098	0.57898	0.367951	-0.294695
Ssa#TC79096	LOC106577552	Cell cytoskeleton	Capping protein	-1.49917	-1.37242	-0.791242	-0.865695	-0.477472	-0.56547	-1.35399	-1.14421
Ssa#EG785855	tyba	Cell cytoskeleton	Thymosin beta-a	-1.66148	-1.20378	-0.0675108	-0.158591	0.62852	0.480198	-0.128975	-0.00324895
Ssa#S50370763	tyba	Cell cytoskeleton	Thymosin beta-a	-1.68397	-1.20933	-0.0484859	-0.115183	0.686561	0.600715	-0.0292994	-0.0591691
Ssa#TC98558	LOC106563188	Cell cytoskeleton	Smoothelin-b - Ident 69	-1.70536	-1.13405	-2.00987	-1.14955	0.706625	-0.00428124	-1.36708	-0.926646
Ssa#S50370479	tyba	Cell cytoskeleton	Thymosin beta-a	-1.73813	-1.22707	-0.00911025	-0.192405	0.658638	0.441018	-0.095952	-0.0274098
Ssa#S35597055	LOC106601393	Cell cytoskeleton	Envoplakin	-1.75196	-1.20832	-0.15342	-0.450437	1.2624	0.922284	0.526433	0.27107
Ssa#S35509777	g12	Cell cytoskeleton	Gastrulation-specific protein G12	-1.8434	-1.23675	-0.870184	-1.35096	-0.578709	-0.620802	-1.47593	-0.823844
Ssa#CB503941	LOC106568157	Cell cytoskeleton	Ankycorbin	-2.01243	-0.805252	-1.29322	-0.462578	-1.9464	-1.31674	-2.12017	-1.73101
Ssa#S35543919	tyba	Cell cytoskeleton	Thymosin beta-a	-2.03325	-1.49249	0.0171304	-0.0967381	0.563355	0.439365	-0.149138	-0.0726182
Ssa#DY726242	LOC106612695	Cell cytoskeleton	Dystonin	-2.10314	-1.08711	-1.63757	-0.757471	-2.05062	-1.47204	-2.49754	-1.99525
Ssa#S31979626	LOC106606197	Cell cytoskeleton	Actin related protein 2/3 complex, subunit 1A	-2.21536	-1.58674	-0.334962	-0.499629	0.0999944	0.0097106	-0.274553	-0.1734
Ssa#S35547774	LOC106608890	Cell cytoskeleton	actin-related protein 2-like	-2.46489	-1.64371	-0.706039	-0.725857	-0.289887	0.0103658	-0.494874	-0.249497
Ssa#S50370500	LOC106578802	Cell cytoskeleton	cofilin-2-like	-2.54372	-1.69027	-0.392333	-0.491926	0.343183	0.228405	-0.540336	-0.296912
Ssa#S35528169	LOC100194707	Cell Cytoskeleton keratin	Keratin-associated protein 10-2 or muscle derived taxillin	3.52004	0.922022	-0.124814	-0.736449	0.153795	1.01196	-0.466016	-0.424772
Ssa#S22713494	LOC106564958	Cell Cytoskeleton keratin	Keratin, type 1, gene 19d	1.8445	1.60221	2.22158	1.32915	1.96286	1.92397	2.23638	0.861833
Ssa#S35693115	LOC106587813	Cell Cytoskeleton keratin	Keratin, type 1, gene 19d	1.17447	0.990193	1.24208	1.00848	1.30854	1.43081	1.16585	0.398741
Ssa#S31963778	LOC106600816	Cell Cytoskeleton keratin	Keratin_ type I cytoskeletal 17	0.47474	0.982459	1.03953	0.83156	3.85996	2.30316	0.272545	0.445647
Ssa#CK885977	LOC106566972	Cell Cytoskeleton keratin	Keratin 18	0.258569	0.195462	-0.795843	-0.534215	-0.108462	-0.37787	0.154355	-0.0649942
Ssa#EG798776	LOC106564963	Cell Cytoskeleton keratin	Type I cytokeratin	-0.0549262	0.195776	1.19571	0.538962	1.55584	0.897696	0.776271	1.11748
Ssa#GRASP209730277	k1c20	Cell Cytoskeleton keratin	Keratin, type I cytoskeletal 20	-0.320988	-0.0932138	1.35704	0.469746	1.65156	0.808471	-0.361004	0.684829
Ssa#EL697929	Ssa#EL697929	Cell Cytoskeleton keratin	Keratin, type I cytoskeletal	-0.860918	-0.52674	-0.0521734	-0.246826	1.35404	0.452052	0.751526	0.561502
Ssa#S35492043	LOC106565226	Cell Cytoskeleton keratin	Keratin 4	-0.889465	-0.386655	1.0238	0.576438	2.21762	1.83917	1.40162	0.98367
Ssa#S35509606	LOC106564960	Cell Cytoskeleton keratin	Keratin 14	-0.975296	-0.612442	-0.347482	-0.315136	0.0510431	-0.345068	-0.333215	-0.143229
Ssa#DW557248	LOC106564956	Cell Cytoskeleton keratin	Intermediate filament protein	-1.1566	-0.258078	-0.470994	0.407254	-1.29716	-0.651763	-1.27311	-0.876042
Ssa#S18840807	LOC106564959	Cell Cytoskeleton keratin	Keratin 14	-1.42873	-0.857982	-0.290674	-0.277824	0.447298	-0.111451	-0.158707	-0.0162896
Ssa#EG838353	LOC106564960	Cell Cytoskeleton keratin	Keratin 14	-1.52226	-0.792855	-0.426337	-0.757004	-0.745907	-1.38686	-0.509494	-0.361081
Ssa#S31979022	Ssa#S31979022	Cell Cytoskeleton keratin	Keratin, type I cytoskeletal	-1.98709	-1.18346	-0.412399	-0.538951	2.13594	1.07366	0.474384	0.38274
Ssa#CK879833	LOC106566974	Cell Cytoskeleton keratin	Keratin 4	-2.01906	-1.79034	-0.543349	-0.58478	0.648704	0.0310186	-0.409777	-0.287375
Ssa#GRASP223649207	LOC106580001	Cell Cytoskeleton microtubule	Tubulin, beta 4B class IVb	0.61853	-0.0113819	1.17806	0.962322	0.171972	0.600093	1.14145	0.732764
Ssa#S31964290	LOC106575535	Cell Cytoskeleton microtubule	Tubulin, alpha 1a	0.616864	0.313444	1.08114	0.839275	0.621248	1.00427	1.00348	0.667628
Ssa#S48394339	LOC106604765	Cell Cytoskeleton microtubule	Tubulin, beta 4B class IVb	0.514673	0.11684	0.99784	0.805787	0.361182	0.693698	1.22177	0.785398
Ssa#S18891212	LOC106580001	Cell Cytoskeleton microtubule	Tubulin, beta 4B class IVb	0.484886	0.0459246	1.16478	0.888988	0.437837	0.594044	1.11046	0.814146
Ssa#S50700865	LOC100136483	Cell Cytoskeleton microtubule	Tubulin, beta 4B class IVb	0.410578	0.134536	1.09886	0.88048	0.37878	0.480671	1.08136	0.753359
Ssa#S50699865	tbb2a	Cell Cytoskeleton microtubule	Tubulin, beta 4B class IVb	0.361442	0.0348571	1.84054	1.17173	0.226666	0.681801	1.8232	1.08209
Ssa#S50683339	LOC106604765	Cell Cytoskeleton microtubule	Tubulin, beta 4B class IVb	0.172579	0.146541	1.10182	0.974853	0.329604	0.610844	0.93217	0.714178
Omy#S32040099	tuba8l	Cell Cytoskeleton microtubule	Tubulin alpha chain	0.146318	0.126616	0.517333	0.313013	0.677639	0.754009	0.794176	0.60052
Ssa#GRASP223649305	tubgcp4	Cell Cytoskeleton microtubule	Gamma-tubulin complex component 4	0.111579	0.114353	0.74091	0.792195	0.291228	0.680216	0.894453	0.581388
Ssa#EG938590	LOC106588461	Cell Cytoskeleton microtubule	Microtubule-actin cross-linking factor 1, isoforms 1/2/3/5	0.0725789	0.273964	-0.370478	0.00696368	-0.807956	-0.538523	-0.274029	-0.383119
Ssa#S35563748	LOC106562989	Cell Cytoskeleton microtubule	Tubulin, alpha 1a	-0.0279075	-0.128192	0.558422	0.680775	-0.0012452	0.457618	0.840868	0.501047
Ssa#EG829098	LOC106578434	Cell Cytoskeleton microtubule	Microtubule-associated protein 1S	-0.0647567	0.0466732	1.0302	0.65471	0.652536	0.527481	0.928701	0.964247
Ssa#S18891154	LOC106566109	Cell Cytoskeleton microtubule	Tubulin beta-1 chain	-0.138824	0.028814	-1.08778	-0.412323	-0.954479	-1.11702	-1.66915	-1.32137
Ssa#KSS3430	LOC106562989	Cell Cytoskeleton microtubule	Tubulin, alpha 1a	-0.158447	-0.249805	0.514846	0.453792	0.0605126	0.225591	0.989368	0.708802
Ssa#GRASP221220195	tppp3	Cell Cytoskeleton microtubule	Tubulin polymerization-promoting protein family member 3	-0.408502	-0.759598	-1.28092	-0.854856	-1.56907	-1.06128	0.832605	-0.186042
Ssa#S35550140	LOC106612693	Cell Cytoskeleton microtubule	Echinoderm microtubule associated protein like 2	-0.624189	-0.368533	-0.625988	-0.821894	0.0107979	-0.389811	-0.650879	-0.432749
Ssa#S35558971	LOC106567942	Cell Cytoskeleton microtubule	Cytoskeleton-associated protein 2	-0.625757	-0.370725	-0.0230236	0.191852	-0.897071	-0.713748	0.125756	0.185737
Ssa#S35677047	ruvbl2	Cell DNA repair	RuvB-like 2	0.641229	0.278072	1.65168	1.5763	0.906682	1.11014	1.43122	1.13024
Ssa#GRASP223647559	LOC106565112	Cell DNA repair	Cryptochrome 1b	0.612826	-0.144422	-0.588625	-0.788335	-0.360012	-0.769175	-1.01691	-0.59626
Ssa#S47726190	rdm1	Cell DNA repair	RAD52 motif-containing protein 1	0.175408	0.0633924	0.977048	0.721806	0.303721	0.401061	0.872178	0.669306
Ssa#S31964465	msh2	Cell DNA repair	DNA mismatch repair protein Msh2	0.0806606	0.0864042	0.898201	0.84962	0.318096	0.406788	0.848722	0.730873
Ssa#GRASP209156209	ra51a	Cell DNA repair	DNA repair protein RAD51 homolog 1	-0.0695444	0.0495715	0.924537	0.807592	0.0829982	0.166625	0.664726	0.673692
Ssa#S18875643	xpa	Cell DNA repair	xeroderma pigmentosum, complementation group A	-0.351268	-0.131894	-0.545145	-0.279018	-1.14668	-0.540599	-0.109582	-0.164156
Ssa#DY725252	brca2	Cell DNA repair	breast cancer 2, early onset	-0.789964	-1.05381	-1.22717	-0.919493	1.20475	-0.138755	-1.09798	-0.447766
Ssa#S48405006	LOC106565112	Cell DNA repair	Cryptochrome 1b	-0.884124	-0.237933	-0.751883	-0.691191	-0.396467	-0.609926	-0.524772	-0.236848
Ssa#TC113109	LOC106604099	Cell DNA repair	Transcriptional regulator ATRX	-1.02496	-0.690984	-1.02655	-0.81475	-0.722278	-0.798332	-1.13962	-0.772121
Ssa#GRASP209738001	sld5	Cell DNA replication	DNA replication complex GINS protein SLD5	0.817819	0.158712	1.95118	1.6293	0.651545	0.966865	1.62022	1.13708
Ssa#GRASP209154775	LOC106589790	Cell DNA replication	DNA primase large subunit-like	0.723864	0.155257	1.41079	1.14249	0.264117	0.450411	1.05794	0.720559
Ssa#GRASP223648691	LOC106569128	Cell DNA replication	DNA replication licensing factor MCM4	0.629981	0.0246746	1.53256	1.28888	0.419145	0.623333	1.17804	0.825452
Ssa#GRASP223648101	LOC106583719	Cell DNA replication	DNA replication licensing factor MCM2	0.547534	-0.0287768	1.21575	1.03291	0.773442	0.695836	0.784664	0.705952
Ssa#GRASP209154823	LOC106560381	Cell DNA replication	MCM3 minichromosome maintenance deficient 3	0.503961	-0.0216462	1.59868	1.22349	0.641839	0.822359	1.05867	0.758476
Ssa#GRASP209149683	LOC106607002	Cell DNA replication	DNA replication licensing factor MCM5	0.493891	0.186302	1.57229	1.41871	0.591051	0.758763	1.28945	0.839595
Ssa#GRASP221221503	pole3	Cell DNA replication	DNA polymerase epsilon subunit 3	0.486581	0.19071	1.43774	1.19714	0.690665	0.966313	1.33028	0.947784
Ssa#GRASP209735109	Ssa#GRASP209735109	Cell DNA replication	DNA primase small subunit	0.308749	0.147208	1.28124	1.2331	0.357923	0.527141	1.15063	0.751168
Ssa#S35488278	Ssa#S35488278	Cell DNA replication	Polymerase (DNA directed)_ epsilon 2	0.22414	0.0951512	0.694482	0.708487	0.314	0.368596	0.825866	0.653433
Ssa#TC103697	LOC106583719	Cell DNA replication	DNA replication licensing factor MCM2	0.216843	-0.260836	1.24486	0.910963	0.322629	0.380417	0.791073	0.535079
Ssa#S35664895	psf2	Cell DNA replication	DNA replication complex GINS protein PSF2	0.0914979	-0.0454299	0.913141	0.857791	0.310157	0.279034	0.796922	0.678965
Ssa#TC70045	orc5	Cell DNA replication	Origin recognition complex subunit 5	0.0648549	0.0341128	0.889904	0.714091	0.0583744	0.166774	0.632833	0.542078
Ssa#S35505093	gmnn	Cell DNA replication	Geminin_ DNA replication inhibitor	0.0565068	0.0387904	1.33039	1.09864	0.425496	0.517639	1.15355	0.935695
Ssa#GRASP209733849	hop2	Cell DNA replication	Homologous-pairing protein 2 homolog	0.0310816	-0.128457	0.970983	1.03099	-0.0498452	0.350165	0.963712	0.844814
Ssa#GRASP209154729	pola2	Cell DNA replication	DNA polymerase alpha subunit B	0.0217001	0.0009926	1.0756	0.959482	0.396521	0.534324	0.768578	0.64667
Ssa#S35500292	Ssa#S35500292	Cell DNA replication	DNA polymerase - Ident 92	-0.256282	-0.211395	0.959909	0.812821	-0.125756	0.19506	0.66837	0.594428
Ssa#S47727879	gins3	Cell DNA replication	DNA replication complex GINS protein PSF3	-0.329088	0.252683	1.04089	0.954864	0.469618	0.315091	0.841714	0.909136
Ssa#GRASP223648375	dpod1	Cell DNA replication	DNA polymerase	-0.358647	-0.306616	0.558294	0.814239	0.18783	0.0167525	0.390035	0.575844
Ssa#S30294406	Ssa#S30294406	Cell DNA replication	Replication factor C subunit 2	-1.27026	-0.389169	-0.183452	-0.0350105	-0.757888	-0.904361	-0.234492	0.189645
Ssa#CK894472	exos7	Cell Exocytosis	Exosome complex component RRP42	0.283256	0.109488	1.02675	0.949999	0.489031	0.823282	0.835007	0.543134
Ssa#GRASP209736939	exos7	Cell Exocytosis	Exosome complex component RRP42	0.239077	0.125071	0.97014	0.944572	0.609481	0.771539	0.961633	0.724067
Ssa#GRASP223648203	exos2	Cell Exocytosis	Exosome complex component RRP4	0.172181	-0.209805	-0.839502	-0.607151	0.298076	-0.102734	-0.864848	-0.253308
Ssa#GRASP223648469	ptprn	Cell Exocytosis	Protein tyrosine phosphatase, receptor type, N polypeptide 2	-0.275772	-0.184928	-0.20498	-0.151121	-0.924248	-0.453925	0.0263984	0.0980714
Ssa#GRASP223648707	sc61a	Cell Exocytosis	Sec61 alpha like 2	-0.511575	-0.499748	-0.0904434	-0.190703	-0.851166	-0.710771	-0.101738	-0.206253
Ssa#GRASP223648517	pica	Cell Exocytosis	Phosphatidylinositol binding clathrin assembly protein a	-0.791816	-0.207466	-0.402762	-0.466257	-0.354803	-0.361954	-0.529282	-0.229779
Omy#CA357037	exosc2	Cell Exocytosis	Exosome complex exonuclease RRP4	-1.60627	-0.277769	-0.797686	0.15009	-1.46782	-0.683468	-1.95128	-1.24569
Ssa#S47726818	LOC106568146	Cell Folding, protein modification	Heat shock protein beta-11	2.76722	0.694888	0.687141	-0.0281393	-0.422397	0.277359	0.203447	-0.493147
Ssa#S30345407	LOC106571588	Cell Folding, protein modification	Heat shock protein 90, alpha	2.32414	0.765642	-0.0321792	-0.315244	0.0920204	0.922492	-0.0457158	-0.0607714
Ssa#DW592113	hspb7	Cell Folding, protein modification	Heat shock protein family_ alpha-crystallin-related_ b7	2.089	0.452879	-0.0328233	-0.0752158	0.0308004	0.777652	0.236423	0.0867734
Ssa#S35506608	LOC106596195	Cell Folding, protein modification	Heat shock cognate 70	2.06367	1.55895	0.82436	0.900109	0.0431518	0.666256	1.19512	0.440942
Ssa#GRASP209156215	Hsp40	Cell Folding, protein modification	DnaJ	1.72071	0.529611	1.11567	0.680292	0.395348	0.74981	0.899256	0.63965
Ssa#STIR26032	hsp70-3	Cell Folding, protein modification	heat shock protein 70	1.70626	1.1268	-0.450041	-0.0752455	-0.0209901	0.035171	-1.62987	-1.36034
Ssa#GRASP223649223	LOC100136430	Cell Folding, protein modification	60 kDa heat shock protein, mitochondrial	1.5816	0.744717	2.21933	2.09412	1.61117	2.02819	1.90842	1.31231
Ssa#GRASP209155091	grp78	Cell Folding, protein modification	78 kDa glucose-regulated protein	1.38962	0.533098	1.47609	1.14172	0.656136	0.934074	1.05076	0.593793
Ssa#S30279733	tcp1	Cell Folding, protein modification	T-complex protein 1 subunit alpha	1.32547	0.29525	0.558245	0.425977	0.751688	0.476149	0.925696	0.630598
Ssa#S30268702	hs90a	Cell Folding, protein modification	Heat shock protein 90, alpha	1.29122	1.11795	1.32324	1.82304	0.208154	0.919342	1.44595	0.538469
Ssa#S18883930	tcpe	Cell Folding, protein modification	Chaperonin containing TCP1, subunit 5	1.21084	0.192154	0.769877	0.638808	0.91261	0.788693	0.826202	0.651612
Ssa#GRASP209153018	tgm2	Cell Folding, protein modification	Transglutaminase 2, C polypeptide A	1.20947	1.28884	1.86146	2.47983	1.85784	2.14548	3.18864	2.3227
Ssa#GRASP209736639	LOC100196360	Cell Folding, protein modification	methyltransferase-like protein 13-like	0.935374	0.405299	1.71354	1.60438	0.707725	1.03075	1.3932	0.946397
Ssa#GI197632126	LOC106586370	Cell Folding, protein modification	12 kDa heat shock protein, mitochondria	0.84569	0.36792	1.25003	1.1671	0.727433	1.29324	0.968457	0.629314
Ssa#GRASP221222003	LOC106586370	Cell Folding, protein modification	12 kDa heat shock protein, mitochondria	0.780844	0.243426	1.17279	1.04977	0.480526	0.955065	1.08151	0.617237
Ssa#S30239555	LOC106595188	Cell Folding, protein modification	heat shock 70 kDa protein 14-like	0.772276	0.641312	1.38707	1.07543	0.832834	1.06876	1.38027	0.94727
Ssa#S18886129	LOC106586369	Cell Folding, protein modification	60 kDa heat shock protein, mitochondrial	0.703854	-0.192058	1.41393	0.863869	0.842497	1.2448	1.17064	0.879758
Ssa#S35516272	LOC106564522	Cell Folding, protein modification	DnaJ	0.690694	0.155169	0.578693	0.664145	0.600817	0.921929	0.75092	0.612569
Ssa#GRASP221222319	hs90b	Cell Folding, protein modification	Heat shock protein 90, alpha	0.499838	0.319501	0.606949	0.587123	0.810101	0.642462	0.71949	0.568451
Ssa#DY713457	LOC100380717	Cell Folding, protein modification	Heat shock protein 4a	0.459361	0.253065	0.787103	0.856237	0.521807	0.591907	0.870558	0.601076
Ssa#GRASP221220147	pfdn5	Cell Folding, protein modification	Prefoldin subunit 5	0.437586	0.298751	1.07488	0.817611	0.401168	0.645696	0.99427	0.776575
Ssa#S48401944	LOC100380717	Cell Folding, protein modification	Heat shock protein 4a	0.410652	0.260896	0.709427	0.793231	0.507982	0.450635	0.692304	0.486588
Ssa#S48419396	tcp1	Cell Folding, protein modification	T-complex protein 1 subunit alpha	0.404974	0.250839	0.88246	0.74661	0.727578	0.83407	0.829031	0.73257
Omy#TC138466	cct3	Cell Folding, protein modification	T-complex protein 1 subunit gamma	0.401497	0.168883	1.03724	0.824109	0.525668	0.784891	0.917249	0.612341
Ssa#CL485Contig1	LOC106581054	Cell Folding, protein modification	T-complex protein 1 subunit zeta-2	0.382383	0.0653394	0.636013	0.52416	0.592983	0.454975	0.97821	0.641844
Ssa#S30240093	LOC106603853	Cell Folding, protein modification	Heat shock protein 4a	0.370928	0.211148	0.822442	0.750895	0.409879	0.645431	0.838109	0.64047
Ssa#S31981996	LOC106576556	Cell Folding, protein modification	Protein arginine methyltransferase 1	0.335489	0.215303	0.967902	0.907831	0.603436	0.757296	1.04073	0.687611
Ssa#S35520895	LOC106567497	Cell Folding, protein modification	Heat shock protein 4a	0.322969	0.104985	0.918837	0.866521	0.605685	0.717608	0.613542	0.405274
Ssa#GRASP209736777	bag2	Cell Folding, protein modification	BAG family molecular chaperone regulator 2	0.322795	0.38396	-0.190644	-0.137557	-1.12555	-0.802453	-0.0575968	-0.0653768
Ssa#GRASP209155185	tcpg	Cell Folding, protein modification	T-complex protein 1 subunit gamma	0.299754	0.092423	0.833871	0.794946	0.414219	0.63985	0.827777	0.651693
Ssa#S30288968	Hsp40	Cell Folding, protein modification	DnaJ	0.272274	0.0794834	1.00855	1.13604	0.714487	0.995531	0.810503	0.597952
Ssa#GRASP209154653	tcpb	Cell Folding, protein modification	Chaperonin containing TCP1, subunit 2	0.24308	0.115865	0.763735	0.607631	0.686224	0.847849	0.719019	0.659821
Ssa#GRASP209735341	ppih	Cell Folding, protein modification	Peptidyl-prolyl cis-trans isomerase H	0.227271	-0.000688	1.08886	0.944033	0.596743	0.77194	0.984216	0.657484
Ssa#GRASP223648381	LOC106591438	Cell Folding, protein modification	Tyrosine 3-monooxygenase/tryptophan 5-monooxygenase activation protein, beta polypeptide a	0.195061	0.106692	0.882623	0.663687	1.01229	0.983182	0.98787	0.627124
Ssa#GRASP209731767	LOC106565501	Cell Folding, protein modification	Peptidyl-prolyl cis-trans isomerase-like 1	0.165789	-0.0441092	0.964456	0.749801	0.485881	0.671771	1.02643	0.536666
Ssa#GRASP223649275	LOC106579165	Cell Folding, protein modification	FK506 binding protein 9	0.0738362	-0.344143	-1.25147	-0.784647	-1.22686	-1.07112	-1.25468	-0.734776
Ssa#S35581768	LOC106583691	Cell Folding, protein modification	protein-glutamine gamma-glutamyltransferase 2-like	-0.10103	0.291972	1.46001	0.913543	1.29013	1.41979	2.18784	1.07813
Ssa#S35565095	LOC106583714	Cell Folding, protein modification	protein-glutamine gamma-glutamyltransferase 2-like	-0.333098	0.158431	1.3597	0.489902	1.54179	1.71754	1.85023	0.89612
Ssa#GRASP221219223	LOC106578758	Cell Folding, protein modification	Peptidylprolyl isomerase Fa	-0.395446	-0.824073	0.135081	-0.0274724	0.448703	1.11476	0.0743945	-0.0488512
Ssa#TC111164	Hsp40	Cell Folding, protein modification	DnaJ	-0.400212	-0.217457	0.662822	0.83612	0.385696	0.693347	0.687955	0.361251
Ssa#S35516207	fkbp7	Cell Folding, protein modification	FK506 binding protein 7	-0.490552	-0.342064	-1.23809	-0.873898	-1.17093	-0.927108	-1.04403	-0.539214
Ssa#S35590423	LOC100286654	Cell Folding, protein modification	Peptidyl-prolyl cis-trans isomerase FKBP14	-0.521039	-0.490358	-0.748553	-0.619412	-1.22171	-1.14268	-0.527441	-0.221053
Ssa#S35545418	LOC106585132	Cell Folding, protein modification	Lysyl oxidase-like 4	-0.554153	-0.288083	-0.784525	-0.602869	-0.756115	-0.970576	-0.580699	-0.351391
Ssa#GRASP209738369	LOC106565535	Cell Folding, protein modification	Peptidyl-prolyl cis-trans isomerase	-0.556957	-0.693804	-0.3583	-0.383233	-1.0388	-0.964376	-0.150308	-0.148436
Ssa#GRASP223648839	LOC106607277	Cell Folding, protein modification	FK506 binding protein 9	-0.817685	-0.46809	-1.44748	-0.997844	-1.52473	-1.42113	-1.28868	-0.693077
Ssa#S35554696	LOC106581278	Cell Folding, protein modification	Serpin H1 (Hsp47)	-1.1971	-0.67323	-1.61801	-0.977288	-1.33563	-1.27822	-1.31086	-0.52793
Ssa#S35524833	LOC106569415	Cell GTP signaling	Myocilin	2.95245	2.45952	-0.160698	-0.096405	2.29708	0.864692	-0.0727567	-0.24456
Ssa#GRASP209733175	LOC106560296	Cell GTP signaling	Regulator of G-protein signaling 5b	1.85198	1.11	-0.335313	-0.049274	0.870806	0.891353	-0.148134	-0.249779
Ssa#TC72091	LOC106567787	Cell GTP signaling	Rho GTPase-activating protein 20	1.75731	0.0687325	-0.196308	-0.335001	-0.0505387	0.563885	-0.184864	-0.29779
Ssa#KSS4571	LOC106569900	Cell GTP signaling	Guanine nucleotide exchange factor VAV2	1.55475	1.19018	1.10726	0.952942	1.28948	1.11847	1.20741	0.803023
Ssa#TC108644	LOC106568392	Cell GTP signaling	RasGEF domain family, member 1Ba	1.29578	0.997987	0.147602	0.666162	-0.127548	0.468768	0.52973	0.0573235
Ssa#GRASP209155813	LOC106604193	Cell GTP signaling	GTPase activating protein	1.23937	0.399679	1.32303	1.30741	1.14322	1.23967	1.19251	0.795427
Ssa#GRASP209156191	gp182	Cell GTP signaling	G-protein coupled receptor 182	1.1681	1.08158	0.0794907	0.073991	-0.134764	0.105581	0.176917	0.137987
Ssa#KSS3211	LOC106582403	Cell GTP signaling	Rho family GTPase 1 like	1.12571	0.620476	0.94891	0.63885	0.461989	0.6193	1.42316	0.659572
Ssa#GRASP209155927	rhob	Cell GTP signaling	Rho-related GTP-binding protein RhoB	1.09256	0.76324	0.291782	-0.124064	0.865645	0.638764	-0.0732066	-0.150958
Ssa#GRASP209154321	gbg12	Cell GTP signaling	Guanine nucleotide binding protein	1.03622	0.146991	1.31442	1.01702	0.623328	0.817283	1.19052	0.817014
Ssa#S31987297	LOC106587275	Cell GTP signaling	GTP-binding protein GEM	0.889732	0.417594	-0.150175	-0.019887	0.247863	0.162188	-0.218414	0.00242538
Ssa#GRASP223649079	LOC106582403	Cell GTP signaling	Rho family GTPase 1 like	0.861533	0.57972	0.910739	0.553095	0.362226	0.539656	1.27317	0.487455
Ssa#S35693314	LOC106583918	Cell GTP signaling	Related RAS viral	0.636119	0.488832	1.10203	0.923632	0.315335	0.470417	1.12827	0.61674
Ssa#S18886128	LOC106565861	Cell GTP signaling	guanine nucleotide-binding protein-like 3	0.630364	0.372823	1.21871	1.10826	0.574909	0.915776	0.991009	0.847831
Omy#S50901031	GNA13	Cell GTP signaling	Guanine nucleotide binding protein	0.62638	0.0348502	-1.08869	-0.828024	-0.476684	-0.766819	-0.962492	-0.612133
Ssa#S30260858	LOC106605844	Cell GTP signaling	Ras-associating and dilute domain-containing protein - Ident 28	0.619627	0.806595	-0.269303	-0.227516	-0.0032638	0.0432954	0.224197	-0.217677
Ssa#GRASP223649253	LOC106576046	Cell GTP signaling	Ras-related and estrogen-regulated growth inhibitor	0.557193	0.118462	-0.0767306	-0.189065	0.136857	-0.466703	-1.32423	-1.09274
Ssa#S48394573	LOC106604193	Cell GTP signaling	GTPase activating protein	0.491848	0.384843	1.19633	1.14655	0.732087	0.931845	1.17563	0.885109
Ssa#GRASP223647779	adgrl4	Cell GTP signaling	EGF, latrophilin and seven transmembrane domain containing 1	0.418647	0.839223	-0.236219	0.0325198	0.207722	0.115491	0.0097974	-0.186239
Ssa#S47626001	LOC106607164	Cell GTP signaling	Ran GTPase activating protein 1b	0.360704	0.209873	0.869519	0.92074	0.358027	0.536735	0.955874	0.777027
Ssa#KSS3757	gbg12	Cell GTP signaling	Guanine nucleotide binding protein	0.306597	0.203646	0.951516	0.81615	0.581975	0.513955	1.08999	0.712124
Ssa#GRASP221220491	LOC106584094	Cell GTP signaling	regulator of G-protein signaling 2-like	0.243535	-0.464775	1.32575	0.337276	0.911452	1.22992	0.668494	-0.0568634
Ssa#CL47Contig1	LOC106568734	Cell GTP signaling	regulator of G-protein signaling 21-like	0.192642	0.494053	1.06795	0.711872	0.293944	0.485443	1.25321	0.913302
Ssa#GRASP209736341	rtkn2	Cell GTP signaling	rhotekin 2	0.033301	0.00934416	0.754917	0.635157	0.149058	0.246006	0.970546	0.746711
Ssa#CA060131	arhg4	Cell GTP signaling	Cdc42 guanine nucleotide exchange factor	-0.0863395	0.384352	0.534868	0.377109	0.304412	0.285572	0.79626	0.570595
Ssa#GRASP209147284	gem	Cell GTP signaling	GTP-binding protein GEM,	-0.113388	-0.0585712	-0.122472	-0.113043	-0.801612	-0.575878	-0.097237	-0.0637153
Ssa#GRASP209734353	LOC106568222	Cell GTP signaling	ras homolog family member F (in filopodia) (rhof), X1	-0.213733	-0.38678	0.967281	0.522812	0.35521	0.371259	0.251562	-0.189331
Ssa#DN166235	LOC106583535	Cell GTP signaling	SLIT-ROBO Rho GTPase-activating protein 2	-0.25893	-0.277668	-0.472971	-0.533337	-0.676902	-0.914078	-0.685644	-0.557822
Ssa#DW551205	LOC106582248	Cell GTP signaling	TBC1 domain family member 8B	-0.274622	0.151479	0.80224	0.542859	-0.969879	-0.785658	-0.0291553	-0.131899
Omy#S15317207	rab25	Cell GTP signaling	Ras-related protein Rab-25	-0.347066	-0.189302	0.646237	0.327315	0.654883	0.620571	0.97345	0.566639
Ssa#GRASP209155135	rnd3	Cell GTP signaling	Rho family GTPase 1 like	-0.427394	0.205778	-0.801089	-0.746905	0.0223032	-0.0759346	-1.20091	-0.92512
Ssa#S35573002	LOC106561459	Cell GTP signaling	Ras association (RalGDS/AF-6) domain family 8 - Ident 25	-0.444241	0.0419452	-0.942194	-0.744629	-0.174045	-0.356717	-0.90246	-0.564893
Ssa#STIR33530	LOC106565341	Cell GTP signaling	SLIT-ROBO Rho GTPase-activating protein 2	-0.463824	-0.12606	-0.418547	-0.424033	-0.774708	-0.69436	-0.958867	-0.560837
Ssa#GRASP209154871	rab3d	Cell GTP signaling	RAB3C, member RAS oncogene family	-0.543928	-0.202254	0.816823	0.500348	0.663809	0.786005	0.340737	0.32986
Ssa#S35571140	LOC106562041	Cell GTP signaling	Guanine nucleotide binding protein	-0.668611	-0.241903	0.39845	0.353184	1.29327	0.819351	0.793215	0.502943
Ssa#S35513176	LOC106581630	Cell GTP signaling	G-protein coupled receptor 183-like	-0.762975	-0.153306	-0.891501	-0.628903	-0.518781	-0.762354	-0.901999	-0.485458
Ssa#S35506305	LOC106588395	Cell GTP signaling	ras GTPase-activating protein nGAP-like	-0.793359	-0.562768	0.628168	0.0886478	0.246232	0.267577	-0.4444	-0.385072
Ssa#GRASP223649323	rab2a	Cell GTP signaling	Ras-related protein Rab-2A	-0.815436	-0.3203	-0.332672	-0.255917	-0.620414	-0.760229	-0.363154	-0.239985
Ssa#GRASP209735377	rb27b	Cell GTP signaling	RAB27A, member RAS oncogene family	-0.821261	-0.281596	-0.807964	-0.148912	0.15445	0.0338306	0.122144	0.56082
Ssa#S47729500	LOC106590297	Cell GTP signaling	Ras-related C3 botulinum toxin substrate 3b (rac2)	-0.873045	-1.07161	-0.0441372	-0.265067	0.13406	0.1536	-0.391893	-0.251009
Ssa#TC100539	LOC106572006	Cell GTP signaling	Rho guanine nucleotide exchange factor 19	-0.880403	-0.596823	-0.7248	-0.817756	-0.0407033	-0.120681	-0.710547	-0.571415
Ssa#GRASP209155027	s27a2	Cell GTP signaling	Son of sevenless homolog 2	-0.917368	-0.474022	-0.724701	-0.320211	-0.0759372	-0.19595	-0.353975	-0.190555
Ssa#CL489Contig1	LOC106590297	Cell GTP signaling	Ras-related C3 botulinum toxin substrate 3b (rac2)	-0.935675	-0.310544	-0.307839	-0.400327	-0.20521	-0.481361	-0.346322	-0.241519
Ssa#CK893999	rabgap1	Cell GTP signaling	Rab GTPase-activating protein 1	-0.93865	-0.547643	-0.698596	-0.505688	-0.618691	-0.697482	-0.936301	-0.684553
Ssa#GRASP209731929	LOC100195761	Cell GTP signaling	rab11 family-interacting protein 2	-0.948458	-0.411943	-0.363976	-0.467894	0.161288	0.028669	-0.204698	0.0016818
Ssa#GRASP221221871	LOC106583112	Cell GTP signaling	GTP cyclohydrolase 1 feedback regulatory protein	-1.04511	-0.428814	-0.580375	-0.356596	-0.160511	-0.320237	-0.606281	-0.310632
Ssa#GRASP223647955	ngap	Cell GTP signaling	Ras GTPase-activating protein nGAP	-1.14971	-0.718183	0.374464	-0.123449	0.334711	0.0683368	-0.732784	-0.52251
Ssa#S35516324	LOC106603409	Cell GTP signaling	cysteinyl leukotriene receptor 2-like	-1.16325	-0.250492	-0.39551	0.235754	-1.14313	-0.605451	-1.06451	-0.772943
Ssa#EG881399	Ssa#EG881399	Cell GTP signaling	Guanine nucleotide-binding protein subunit gamma	-1.17343	-0.610478	-0.262094	-0.170485	-0.85537	-0.238522	-0.406257	-0.288373
Ssa#CA042221	LOC106600508	Cell GTP signaling	Rho guanine nucleotide exchange factor 18	-1.20378	-0.395197	-0.55796	0.11407	-1.3615	-0.748433	-1.2265	-1.00067
Ssa#DW545887	rinl	Cell GTP signaling	Ras and Rab interactor 2	-1.29667	-0.353699	-1.29038	-1.66512	0.291152	-0.382694	-1.09236	-0.470142
Ssa#S30282306	LOC106563746	Cell GTP signaling	Oligophrenin 1 - Ident 27	-1.30001	-0.901432	-0.0832749	0.124941	-0.0286496	0.275063	-0.458724	-0.352497
Ssa#S30240030	LOC106601260	Cell GTP signaling	Rho GTPase-activating protein 27	-1.31008	-0.704025	-0.552287	-0.580765	0.37294	-0.005308	-0.289235	-0.0980521
Ssa#GRASP221221691	rab25	Cell GTP signaling	Ras-related protein Rab-25	-1.58952	-1.51482	-0.190793	-0.407486	0.76427	0.696656	-0.20161	-0.308645
Omy#S15320242	arhgef16	Cell GTP signaling	Rho guanine nucleotide exchange factor 16	-1.81463	-1.04735	-0.107549	-0.353425	0.451698	0.220391	-0.273594	-0.0795364
Omy#TC166906	TC166906	Cell GTP signaling	Rho GTPase-activating protein 23	-1.88667	-0.504073	-0.844594	-0.301918	-1.98173	-1.01616	-1.64257	-1.24857
Ssa#CN181078	Ssa#CN181078	Cell GTP signaling	Rho guanine nucleotide exchange factor 16	-2.0732	-1.20734	-0.41064	-0.506799	0.222302	0.0090908	-0.428794	-0.22076
Ssa#AM402682	LOC100195750	Cell Lysosome	Cathepsin M (catm)	2.43525	1.71584	-0.537568	-0.163476	1.07336	0.425173	-0.412542	-0.286878
Ssa#S47625024	catk	Cell Lysosome	Cathepsin Sb, tandem duplicate 2	0.299279	0.140977	-0.812546	-0.36461	-0.547768	-0.459986	-0.345659	-0.899602
Ssa#GRASP221222077	dbnd1	Cell Lysosome	Dysbindin domain-containing protein 1	0.183585	1.02267	-0.168355	-0.363299	0.542385	-0.472125	-3.00992	-1.93268
Ssa#S50370200	LOC106579190	Cell Lysosome	ATPase, H+ transporting, lysosomal, V0 subunit c, b	0.121417	-0.131911	0.348994	0.316421	0.807877	0.497698	0.421062	0.0290222
Ssa#GRASP209150777	lich	Cell Lysosome	Lysosomal acid lipase/cholesteryl ester hydrolase (lipa)	0.0504676	-0.156881	-0.851185	-0.734477	0.168617	-0.170483	0.109135	0.121854
Ssa#S35566557	catk	Cell Lysosome	Cathepsin Sb, tandem duplicate 2	0.037653	-0.111009	-0.70633	-0.408254	-0.808578	-0.797237	-0.359522	-1.06132
Ssa#TC66170	LOC106562245	Cell Lysosome	Lysosomal protective protein	-0.0313635	-0.22991	-0.832491	-0.674497	-0.519473	-0.504463	-0.706477	-0.565131
Ssa#GRASP209154713	LOC106578810	Cell Lysosome	Proactivator polypeptide precursor	-0.336555	-0.517681	-0.874651	-1.03451	-0.149368	-0.905496	-0.854724	-0.495866
Ssa#GRASP209736181	ppt2a	Cell Lysosome	Lysosomal thioesterase PPT2-A	-1.42836	-1.25695	-0.0613874	-0.582862	-0.110024	-0.00075886	-0.592803	-0.57818
Ssa#TC113038	LOC106588475	Cell Lysosome	sialin-like	-1.74714	-0.712016	-1.13859	-0.0197514	-1.99844	-1.10074	-1.91379	-1.65793
Ssa#GRASP223649327	LOC106575643	Cell motor	Angio-associated migratory cell protein	0.155944	0.132377	0.755516	0.818137	0.0879598	0.42885	0.579938	0.392309
Ssa#S35709425	LOC106593179	Cell Myofiber	fast skeletal myosin heavy chain	5.91622	0.337604	-1.25886	-1.73529	2.03596	0.961767	-2.91859	-0.694026
Ssa#S46932109	LOC100136504	Cell Myofiber	Myosin, light chain 6, alkali, smooth muscle and non-muscle	5.71075	-0.844993	-2.23558	-2.5847	-1.3215	-1.16322	-1.97279	-2.18355
Ssa#S31148871	LOC106564162	Cell Myofiber	fast skeletal myosin heavy chain	5.43985	0.345874	-1.11497	-1.82329	1.77115	0.093728	-4.19829	-0.812675
Ssa#S35139299	LOC100136504	Cell Myofiber	Myosin, light chain 6, alkali, smooth muscle and non-muscle	5.34075	0.475501	-0.380791	-0.543105	-0.467448	0.535466	-0.510532	-0.0170992
Ssa#S18892268	LOC106606900	Cell Myofiber	myosin regulatory light chain 2	5.31676	0.387912	-1.77547	-1.91324	1.43464	0.0104674	-3.39616	-1.10987
Ssa#GRASP221221291	tnnt2	Cell Myofiber	Troponin T2d, cardiac	5.1662	-1.01609	-3.23098	-3.85705	-1.37679	-1.9902	-2.70133	-3.63921
Ssa#S46932503	tnnt2	Cell Myofiber	Troponin T2d, cardiac	5.07591	-0.916061	-3.14011	-3.70736	-1.32053	-1.96154	-2.67514	-3.55517
Ssa#GRASP209732063	LOC106566836	Cell Myofiber	Troponin C type 1a	5.00178	-0.691722	-2.08664	-2.52335	-1.33147	-0.688094	-2.1366	-2.12736
Ssa#S35526121	LOC100194658	Cell Myofiber	Troponin T, slow skeletal muscle	4.98608	0.373518	-1.35162	-1.90187	0.706442	-0.671528	-3.28	-1.25514
Ssa#S18892347	LOC100194658	Cell Myofiber	Troponin T, slow skeletal muscle	4.97917	0.52091	-1.03217	-1.78145	0.660604	-0.400926	-2.58385	-0.895912
Ssa#ES325815	LOC106606900	Cell Myofiber	myosin regulatory light chain 2	4.91445	0.199242	-1.35622	-2.03119	0.342488	-0.837548	-3.7047	-1.42413
Ssa#GRASP221219793	LOC106561253	Cell Myofiber	Troponin I slow	4.8556	-0.663946	-1.21079	-1.50101	-1.79927	0.317213	-1.36028	-0.680404
Ssa#GRASP209154087	LOC106571564	Cell Myofiber	Alpha-tropomyosin	4.7496	-0.273236	-1.98694	-2.14641	-0.440808	-0.104526	-2.10253	-1.7137
Ssa#CK885611	tnnt2	Cell Myofiber	Troponin T2d, cardiac	4.71906	-0.384885	-0.717216	-1.21894	-0.711807	0.250986	-0.87468	-0.732949
Ssa#S48368989	LOC106575818	Cell Myofiber	myosin light chain 3	4.71338	0.356428	-1.43411	-1.9574	-0.219165	-0.132685	-3.21221	-1.59044
Omy#S15340879	S15340879	Cell Myofiber	Myosin light chain 1	4.69115	0.455007	-1.09567	-1.71733	0.709001	-0.190088	-1.9454	-0.83181
Ssa#S35709713	LOC106587486	Cell Myofiber	Actin, alpha 1a, skeletal muscle	4.63441	0.55758	-1.05518	-1.77561	0.634254	0.288706	-2.9836	-0.867468
Ssa#GRASP209733651	LOC106566457	Cell Myofiber	Troponin C, skeletal muscle	4.6321	0.355626	-1.1267	-1.81646	0.526665	-0.66678	-3.35175	-1.37334
Ssa#S35574650	LOC106590268	Cell Myofiber	Myosin, heavy chain b	4.43013	-0.492629	-1.78118	-1.6344	-0.769818	-0.378289	-2.04331	-1.37021
Ssa#S18892470	LOC100136569	Cell Myofiber	fast myotomal muscle troponin-I	4.35409	1.43701	-0.552752	-1.34307	0.682659	-0.261945	-1.4446	-0.59422
Ssa#S48369549	LOC106586456	Cell Myofiber	titin-like	4.29826	0.379547	-0.667375	-1.16108	0.150084	1.06536	-1.19065	-0.420366
Ssa#S46932231	LOC106567627	Cell Myofiber	Creatine kinase, muscle a	4.29237	-0.682476	-2.21394	-2.7631	-0.821993	-0.895211	-3.32455	-2.7446
Ssa#TC89785	LOC106567627	Cell Myofiber	Creatine kinase, muscle a	4.15666	-0.45582	-1.82949	-2.38585	-0.860145	-0.628587	-2.82686	-2.14386
Ssa#TC101714	LOC106579178	Cell Myofiber	Myosin-binding protein C, fast-type	4.13785	0.355496	-0.788568	-1.24225	0.828448	-0.309337	-0.923707	-0.584219
Ssa#S18847904	LOC106579065	Cell Myofiber	ATPase_ Ca++ transporting_ cardiac muscle_ fast twitch 1 like	3.88529	-0.0175126	-1.20822	-1.86344	0.423546	-0.552797	-3.11836	-1.21534
Ssa#S35542336	LOC106587486	Cell Myofiber	Actin, alpha 1a, skeletal muscle	3.85964	0.184667	-1.2999	-2.02008	0.417004	-0.192344	-3.26946	-1.28262
Ssa#S35505038	LOC106582914	Cell Myofiber	myomesin-3-like	3.75131	0.693392	-0.300408	-0.383736	-0.151968	1.0675	-0.335838	-0.225013
Ssa#S48370317	LOC106575818	Cell Myofiber	myosin light chain 3	3.7326	0.627754	-0.550265	-1.21495	0.679175	0.196813	-0.672348	-0.125799
Ssa#S35509422	LOC106586456	Cell Myofiber	titin-like	3.72837	0.463228	-0.549399	-1.08005	0.190827	1.23975	-0.826916	-0.454912
Ssa#S35492460	Ssa#S35492460	Cell Myofiber	myosin binding protein H-like (LOC100194559)	3.66232	0.64167	-0.426115	-1.21321	0.391682	-0.026234	-0.875596	-0.569981
Ssa#TC101205	LOC106583902	Cell Myofiber	ATPase_ Ca++ transporting_ cardiac muscle_ fast twitch 1 like	3.59177	-0.0244884	-0.374658	-0.465764	-0.0359175	1.43228	-0.442681	-0.178955
Ssa#S22244536	LOC106563522	Cell Myofiber	Myosin-binding protein C, fast-type	3.51603	0.371278	-0.384815	-0.533056	-0.113775	0.86586	-0.31741	-0.094063
Ssa#EG777402	LOC106579065	Cell Myofiber	ATPase_ Ca++ transporting_ cardiac muscle_ fast twitch 1 like	3.34489	0.379317	-0.609705	-1.3801	0.38416	-0.387593	-1.68544	-0.751704
Ssa#EH033401	LOC106593179	Cell Myofiber	fast skeletal myosin heavy chain	3.25899	1.2792	-0.248762	-0.91899	0.397103	0.346687	-0.742706	-0.444002
Ssa#GRASP221221581	tnni3	Cell Myofiber	Troponin I, skeletal, slow a	3.2348	0.313526	-0.0908337	-0.237365	-0.18131	1.50133	-0.160768	-0.191577
Ssa#S35496528	neb	Cell Myofiber	Nebulette	3.22128	0.558486	0.003509	-0.06335	0.129952	1.24855	0.0825382	0.107852
Ssa#TC109955	LOC100136486	Cell Myofiber	Myosin, heavy chain b	3.18801	0.648526	-0.107848	-0.0276505	0.203115	1.80927	-0.141925	-0.0447967
Ssa#S37961119	LOC106569817	Cell Myofiber	fast skeletal myosin heavy chain	3.17947	-0.932309	-1.02163	-2.15993	0.714704	0.982255	-1.22973	-0.742188
Ssa#S48375450	Ssa#S48375450	Cell Myofiber	eEF1A2 binding protein-like	3.14354	1.76488	0.0685179	-0.713658	0.187147	1.7169	0.071516	-0.278521
Ssa#S48371729	Ssa#S48371729	Cell Myofiber	eEF1A2 binding protein-like	3.13356	1.7747	0.219899	-0.73115	0.206416	1.84745	0.0438102	-0.353297
Ssa#S48376317	Ssa#S48376317	Cell Myofiber	eEF1A2 binding protein-like	3.13138	1.71384	0.257622	-0.72148	-0.030538	1.82061	0.0673824	-0.306351
Ssa#GRASP221222279	myoz2	Cell Myofiber	myozenin 2	3.10577	0.440609	-0.143104	-0.352347	0.100553	2.28621	-0.263942	-0.158885
Ssa#S23870532	LOC106579178	Cell Myofiber	Myosin-binding protein C, fast-type	3.10489	0.553724	-0.261754	-0.896438	-1.07766	0.0165434	-0.275369	-0.103323
Ssa#GRASP209730363	LOC106577621	Cell Myofiber	myozenin-2-like	3.0743	0.7559	-0.0700193	-0.57866	-0.149359	1.48125	-0.278279	-0.132706
Ssa#EH033769	Ssa#EH033769	Cell Myofiber	Titin b	3.03914	1.0917	-0.060863	-0.868403	-0.0580565	1.7756	0.0430482	-0.360213
Ssa#S35515662	LOC106590268	Cell Myofiber	Myosin, heavy chain b	3.01591	0.875972	-0.508261	-0.932926	0.0211196	0.511624	-0.557106	-0.217469
Ssa#S35559234	LOC106609223	Cell Myofiber	troponin I, slow skeletal muscle-like	3.01006	0.317315	-0.217195	-0.163965	-0.0046153	2.27877	-0.342855	-0.152345
Ssa#S35657607	LOC106590268	Cell Myofiber	Myosin, heavy chain b	2.86461	0.596662	-0.0779167	-0.129162	-0.203554	1.27882	-0.101847	-0.0026471
Ssa#TC71106	LOC106582275	Cell Myofiber	titin-like	2.8347	1.25092	-0.0459338	-0.662888	0.0745193	1.67838	-0.355112	-0.211031
Ssa#S35590552	Ssa#S35590552	Cell Myofiber	Tropomyosin-1 alpha chain	2.8134	1.11842	-0.139798	-0.835975	0.337862	0.017682	-0.142261	-0.0645356
Ssa#S47727361	tnni1	Cell Myofiber	troponin I, slow skeletal muscle	2.78077	-0.173382	-0.165613	-0.33491	0.259711	0.368208	-0.392722	-0.213237
Ssa#S19104324	LOC106563522	Cell Myofiber	Myosin-binding protein C, fast-type	2.69071	0.526469	-0.111004	-0.152846	0.0323174	1.21759	-0.108358	-0.0495542
Ssa#GRASP209735995	tnni1	Cell Myofiber	troponin I, slow skeletal muscle	2.67336	-0.150109	-0.167046	-0.291114	0.378635	0.43347	-0.361806	-0.214769
Ssa#S35531105	Ssa#S35531105	Cell Myofiber	Titin b - Ident 97	2.4576	0.915669	-0.192272	-0.506905	-0.0772828	1.35929	-0.0934938	-0.0646383
Ssa#TC102977	nrap	Cell Myofiber	Nebulin-related-anchoring protein	2.03009	0.697183	-0.272533	-0.335084	0.341108	1.09681	-0.437111	-0.208495
Ssa#S35505749	mybpc1	Cell Myofiber	Myosin-binding protein C, slow-type	2.02636	0.0704555	0.10285	-0.0070472	0.548075	0.282827	0.290524	0.370263
Ssa#GRASP209736133	LOC106575818	Cell Myofiber	myosin light chain 3	1.9092	0.139006	-1.01949	-1.4824	-0.0975042	-0.956889	-1.42541	-0.43629
Omy#S15296051	myl1	Cell Myofiber	Myosin, light polypeptide 3-1	1.72537	0.776081	-0.263601	-0.89811	-0.182884	-0.547094	-0.561064	-0.194706
Ssa#S35521260	LOC106604657	Cell Myofiber	smoothelin-like protein 1	1.56083	0.308185	-0.0615374	-0.309281	-0.0336151	0.306306	-0.123468	-0.0408825
Ssa#S35499461	LOC106586456	Cell Myofiber	titin-like	1.4915	0.617639	-0.0624947	-0.105363	0.0944897	0.719291	0.00384438	-0.0685104
Ssa#S48375800	ckm2	Cell Myofiber	Creatine kinase, muscle a	1.48918	0.526194	-0.108965	-0.304645	0.125942	0.351672	-0.062699	-0.103393
Ssa#EG870563	LOC106582275	Cell Myofiber	titin-like	1.46948	0.708029	-0.00111982	-0.209397	-0.109971	0.851197	-0.0361593	-0.0735255
Ssa#S35709294	Ssa#S35709294	Cell Myofiber	Titin b - Ident 97	1.45353	0.673931	0.0144042	-0.20367	0.154253	0.925868	0.068176	0.0352291
Ssa#S30283070	LOC106569628	Cell Myofiber	Alpha-tropomyosin	1.19874	0.597694	-0.685353	-0.55341	0.709579	0.542382	-0.577145	-0.392134
Ssa#TC106365	LOC106586456	Cell Myofiber	titin-like	1.13264	0.400059	-0.0408993	-0.189324	0.0001785	0.665118	-0.113988	-0.0353993
Ssa#TC96679	LOC106582275	Cell Myofiber	titin-like	1.05256	0.459835	0.0427413	-0.223944	0.070498	0.442558	0.0867753	0.107399
Ssa#GRASP209154741	tpm4	Cell Myofiber	Alpha-tropomyosin	0.89107	0.262497	0.94265	0.633868	0.620245	0.476636	0.926879	0.374669
Ssa#S35554388	LOC106569628	Cell Myofiber	Alpha-tropomyosin	0.874322	0.569874	-0.779935	-0.646039	0.669104	0.536276	-0.607205	-0.382384
Ssa#S35536568	LOC106603724	Cell Myofiber	Smoothelin, like	0.613507	0.496024	-0.230857	-0.355879	-1.19733	-0.702209	-0.147549	-0.171894
Ssa#S35581377	LOC106571564	Cell Myofiber	Alpha-tropomyosin	0.611643	0.601022	-0.502176	-0.202305	-0.135522	-0.0463778	-0.841252	-0.405896
Ssa#GRASP223649393	tmod3	Cell Myofiber	Tropomodulin 2	0.442038	0.343448	0.827648	0.630282	0.426288	0.481613	0.963589	0.398552
Ssa#GRASP209732707	LOC106571909	Cell Myofiber	Troponin C type 1a	0.335139	1.19983	-0.188979	-0.0201717	1.0713	0.563145	-0.343777	-0.180511
Ssa#S41657816	LOC106610845	Cell Myofiber	Actin, alpha 1a, skeletal muscle	0.263153	-0.474541	-0.151209	-0.426375	-0.346217	-0.869529	-0.20298	0.0395835
Ssa#STIR28424	LOC106589071	Cell Myofiber	Myosin, heavy chain 10, non-muscle	0.215977	0.7338	-0.535219	-0.217533	0.223018	-0.436075	-1.0637	-0.143792
Ssa#S31980662	LOC106585469	Cell Myofiber	ATPase_ Ca++ transporting_ cardiac muscle_ slow twitch 2a	0.038719	0.437235	0.705947	-0.578314	0.497203	-0.0192612	0.155344	0.902049
Ssa#S35658416	LOC106585469	Cell Myofiber	ATPase_ Ca++ transporting_ cardiac muscle_ slow twitch 2a	-0.0340407	0.0738855	0.638104	0.591563	0.763742	0.51332	0.893184	0.629904
Ssa#S35555198	flnb	Cell Myofiber	Filamin C, gamma b	-0.167859	-0.00662164	0.558265	0.503917	1.11463	0.684253	0.900564	0.529375
Ssa#GRASP223647761	tpm3	Cell Myofiber	Tropomyosin alpha-3 chain	-0.198831	-0.0758268	1.12934	0.860683	0.426793	0.803506	0.735607	0.43637
Ssa#GRASP221220735	Ssa#GRASP221220735	Cell Myofiber	Sarcospan	-0.22178	-0.05769	-0.987347	-0.636106	-0.981425	-0.805603	-0.501502	-0.2689
Ssa#GRASP223648225	tpm3	Cell Myofiber	Tropomyosin alpha-3 chain	-0.256234	0.0193652	1.21582	0.927282	-0.0281821	0.825713	0.740397	0.0504729
Ssa#TC83067	LOC106561015	Cell Myofiber	Troponin I, skeletal, slow a	-0.974918	-0.248401	-0.654589	-0.311062	-0.360327	-0.44803	-0.632409	-0.309315
Ssa#CK884746	Ssa#CK884746	Cell Myofiber	Tropomyosin-1 alpha chain	-1.46397	-0.483624	-1.09982	-0.507296	-2.00021	-1.01237	-1.7422	-1.38684
Ssa#TC85752	LOC106603211	Cell Nucleus	Nucleophosmin 1a	1.16335	0.456479	1.48406	1.36802	0.704013	1.01454	1.29049	0.90746
Ssa#S48409039	LOC106607208	Cell Nucleus	HCG2033702, isoform CRA_a; Suppressor of SWI4 1 homolog	0.809986	0.583111	1.40844	1.50517	0.872441	1.29146	1.16401	0.928277
Ssa#S47727792	LOC106565911	Cell Nucleus	MRNA turnover protein 4 homolog	0.773041	0.468358	1.62062	1.5468	0.866385	1.07264	1.19115	0.913427
Ssa#GRASP209154533	LOC106599369	Cell Nucleus	target of EGR1, member 1 (nuclear) (toe1)	0.724479	0.0383742	0.89144	0.798905	0.448809	0.625473	0.738817	0.503369
Ssa#GRASP209154897	fbrl	Cell Nucleus	RRNA 2 -O-methyltransferase fibrillarin	0.714484	0.366175	1.45026	1.49816	0.802409	1.08779	1.14437	0.772566
Ssa#GRASP209155441	ruvb1	Cell Nucleus	RuvB-like 1	0.672216	0.212495	1.20017	0.978304	0.534012	0.780375	1.12319	0.799633
Ssa#GRASP209731969	LOC106571313	Cell Nucleus	ribosome production factor 2 homolog	0.632516	0.347298	1.2606	1.10586	0.755013	1.04852	1.02081	0.812437
Ssa#GRASP209154709	npm	Cell Nucleus	Nucleophosmin 1a	0.608698	0.293574	1.42351	1.42797	0.778501	1.18047	1.07059	0.789042
Ssa#S30295410	wdr46	Cell Nucleus	WD repeat-containing protein 46	0.578166	0.271802	0.957186	0.917623	0.617908	0.523797	0.877649	0.653836
Ssa#TC108781	ebp2	Cell Nucleus	Probable rRNA-processing protein EBP2	0.570916	0.259565	0.881295	0.95419	0.372331	0.497195	0.954249	0.69971
Ssa#S35555894	SSU	Cell Nucleus	Small subunit processome component 20 homolog	0.527813	0.308303	1.06675	1.08905	0.652834	0.819875	0.785825	0.540233
Ssa#GRASP209154753	ima2	Cell Nucleus	Importin subunit alpha-2	0.523175	0.0631643	0.933243	0.901296	0.220003	0.409081	0.907765	0.633396
Ssa#S35704522	SSU	Cell Nucleus	Small subunit processome component 20 homolog	0.511695	0.412559	0.83978	0.991175	0.69844	0.798495	0.887629	0.716215
Ssa#GRASP209737215	bxdc2	Cell Nucleus	Ribosome biogenesis protein BRX1 homolog	0.498027	0.153746	1.25506	1.152	0.747101	0.958446	1.04146	0.609269
Ssa#GRASP221221143	no29	Cell Nucleus	Nucleoplasmin-3	0.486875	0.187361	1.25986	1.1704	0.851621	0.977486	1.37095	0.990042
Ssa#GRASP209154467	ebp2	Cell Nucleus	Probable rRNA-processing protein EBP2	0.39743	0.204545	0.961559	0.811594	0.0808336	0.371788	0.708915	0.430996
Ssa#S35591149	rrp12	Cell Nucleus	RRP12-like protein	0.344797	0.263385	1.15728	0.980823	0.819456	0.952348	0.775413	0.620119
Ssa#GRASP209156211	nol5a	Cell Nucleus	Nucleolar protein 56	0.331615	0.342736	1.13969	1.22658	0.672515	0.941515	0.977335	0.77376
Ssa#S35687974	ima2	Cell Nucleus	Importin subunit alpha-2	0.326453	0.0383235	0.819644	0.802922	0.209393	0.409445	0.846282	0.635144
Ssa#TC106986	LOC106565677	Cell Nucleus	Peroxisomal biogenesis factor 7	0.260404	0.164157	0.961594	0.792197	0.622951	0.772181	0.998023	0.758817
Ssa#GRASP209156255	LOC100195537	Cell Nucleus	Nucleolin	0.238928	0.240255	0.949913	0.895285	0.798817	0.615859	0.699679	0.642332
Ssa#S50694432	fbrl	Cell Nucleus	RRNA 2 -O-methyltransferase fibrillarin	0.219128	0.0806093	1.001	0.971958	0.487811	0.764363	0.700233	0.617368
Ssa#S35496303	LOC106588586	Cell Nucleus	nuclear transport factor 2-like	0.147269	-0.0872714	1.004	0.819	0.300368	0.660398	1.00526	0.752841
Ssa#S35698416	mak16	Cell Nucleus	Protein MAK16 homolog	0.112053	-0.095923	0.824407	0.764967	0.562662	0.589385	0.654082	0.519923
Ssa#GRASP209732655	nr2c2ap	Cell Nucleus	Nuclear receptor 2C2-associated protein (nr2ca)	0.0536596	-0.120021	0.306931	1.00931	0.086284	0.29902	0.812211	0.705593
Ssa#GRASP209736999	slbp1	Cell Nucleus	Stem-loop binding protein	-0.0553152	0.137253	0.813478	0.708666	0.0581793	0.183165	0.804084	0.690545
Ssa#GRASP223648735	hlf	Cell Nucleus	Hepatic leukemia factor	-0.348025	0.0579452	-0.848571	-0.737437	-0.467487	-0.625812	-1.05539	-0.42673
Ssa#S48425605	LOC106582157	Cell Nucleus	Nuclear pore complex protein Nup153	-1.44266	-0.876639	-0.573601	-0.663725	0.487286	-0.031674	-0.618076	-0.374294
Ssa#GRASP223647947	lonp2	Cell peroxisome	Lon peptidase 2, peroxisomal	-0.807973	-0.30697	-0.363291	-0.516236	0.0284009	-0.228231	-0.564089	-0.328606
Ssa#GRASP209733375	psmb7	Cell proteasome	Proteasome	1.52815	0.200612	0.642791	0.523111	0.338961	0.407987	0.837495	0.641042
Ssa#GRASP221221329	LOC106589310	Cell proteasome	Proteasome activator subunit 3	0.840997	0.233136	1.06607	0.986456	0.602744	0.77129	0.853817	0.489502
Ssa#S31988616	LOC106584530	Cell proteasome	AFG3-like protein 2	0.758284	0.0617536	0.924636	0.800359	0.651714	0.773115	0.951085	0.537253
Ssa#GRASP209735861	LOC106587952	Cell proteasome	Proteasome subunit beta type-3	0.37571	0.223928	0.752124	0.529271	0.467641	0.537399	0.959927	0.774061
Ssa#GRASP209730377	psma3	Cell proteasome	Proteasome subunit alpha type-3	0.303755	0.253284	0.612618	0.559849	0.224335	0.321629	0.811859	0.559663
Ssa#S35495349	LOC106589067	Cell proteasome	Serum response factor-binding protein 1	0.241364	0.165473	0.803619	0.8514	0.404073	0.538563	0.614719	0.499597
Ssa#S30282667	psmd1	Cell proteasome	AP-1 complex subunit gamma-1 (LOC100380629)	0.214883	0.18147	0.649418	0.608905	0.649475	0.57724	0.884055	0.665897
Ssa#S35668864	LOC106601269	Cell proteasome	Proteasome activator subunit 3	0.121297	0.0227111	0.829953	0.672812	0.422355	0.591187	0.936576	0.718661
Ssa#STIR39880	LOC106571922	Cell proteasome	proteasome subunit alpha type-7-like	-0.574791	-0.448544	0.14767	0.114165	0.818039	0.552358	0.276969	0.124703
Ssa#GRASP223672662	Ssa#GRASP223672662	Cell proteasome	Proteasome subunit beta type-8 precursor	-2.60246	-0.873204	-2.5252	-0.318097	0.199393	-0.148344	-2.8381	-0.700334
Ssa#GRASP209735233	LOC106604402	Cell Redox	CDGSH iron-sulfur domain-containing protein 1-like	3.21319	0.772587	-0.242226	-0.764893	0.277582	1.2293	-0.350204	-0.430264
Ssa#TC110129	LOC106605448	Cell Redox	Serine/threonine-protein kinase WNK2	1.88477	0.517519	0.0004286	-0.222336	0.0431241	0.698817	-0.0745794	-0.10177
Ssa#S35583278	Ssa#S35583278	Cell Redox	Redox-regulatory protein FAM213A	1.71165	2.57741	-0.918424	-0.682049	1.79018	0.647504	-1.53558	-1.10606
Ssa#S31979390	LOC106566059	Cell Redox	glutathione peroxidase 1-like	1.192	0.73454	1.94825	1.56738	0.92685	0.973377	1.24031	1.00487
Ssa#GRASP223672874	sod2	Cell Redox	Superoxide dismutase [Mn], mitochondrial	0.945451	0.45109	0.411972	0.468453	0.641017	0.90305	0.29047	0.14143
Ssa#TC69403	sepp1	Cell Redox	selenoprotein P, plasma, 1	0.837284	0.598449	-0.573655	-0.774644	0.283403	-0.0932878	-0.682936	-0.37413
Omy#CA345885	gpx1a	Cell Redox	glutathione peroxidase type 2	0.83696	0.338037	1.43455	1.37695	0.384138	0.610809	0.864186	0.480789
Ssa#KSS5191	sepp1	Cell Redox	selenoprotein P, plasma, 1	0.795936	0.884267	-1.06896	-0.929993	0.451813	-0.206222	-0.976303	-0.635091
Ssa#S47729751	LOC100194723	Cell Redox	Thioredoxin-dependent peroxide reductase, mitochondrial	0.514902	-0.111737	0.557589	0.417959	0.73127	1.23201	0.523972	0.233598
Ssa#GRASP209732731	msra	Cell Redox	Peptide methionine sulfoxide reductase	0.195743	-0.625622	0.223659	-0.00152858	0.826408	0.900634	0.14562	0.133168
Ssa#GRASP209155137	gsr	Cell Redox	Glutathione reductase, mitochondrial	0.050318	-0.212776	1.32938	1.05518	0.649684	0.815423	0.965239	0.625747
Ssa#S35599692	LOC106583642	Cell Redox	Thioredoxin reductase 3	-0.0224681	-0.0680969	0.683809	0.524554	0.810758	0.759839	0.940826	0.596329
Ssa#S35551941	LOC106573914	Cell Redox	Arrestin domain containing	-0.0404456	-0.289552	-1.01899	-0.957052	-0.214239	-0.248702	-0.96839	-0.755085
Ssa#CA049025	LOC106577817	Cell Redox	thioredoxin-like	-0.0421732	-0.0202297	0.502978	0.415863	0.334989	0.0405546	0.813056	0.424551
Ssa#S47625191	LOC106613622	Cell Redox	Arrestin domain containing	-0.0692238	-0.0794606	-1.21934	-1.03988	-0.525958	-0.752412	-1.9181	-1.45631
Ssa#S35577848	LOC106611674	Cell Redox	selenoprotein H-like	-0.0946513	0.120923	0.809335	0.666411	-0.0184273	-0.0757744	0.50684	0.52758
Ssa#GRASP209733329	LOC106563587	Cell Redox	Peroxiredoxin-4	-0.142397	-0.346633	-0.705702	-0.629757	-1.0626	-0.895469	-0.789642	-0.703924
Ssa#GRASP209155313	LOC106613622	Cell Redox	Arrestin domain containing	-0.329516	0.0633036	-1.34701	-1.07737	-0.324013	-0.912822	-2.07352	-1.16188
Ssa#GRASP209731697	sod3	Cell Redox	Extracellular superoxide dismutase (sode)	-0.369214	-0.132414	-0.83821	-0.559846	-0.595682	-0.651583	-0.940449	-0.492877
Ssa#GRASP209732277	prdx6	Cell Redox	Peroxiredoxin 6	-0.580237	-0.877916	0.264327	0.337385	-1.58819	-1.21502	0.2557	0.234229
Ssa#S31963923	LOC106580350	Cell Redox	Selenoprotein M [SePM]	-0.583177	-0.488329	-0.700752	-0.568302	-1.11203	-0.829953	-0.677149	-0.41292
Ssa#GRASP221221875	gpx7	Cell Redox	Glutathione peroxidase 7	-0.813227	-0.578381	-1.61995	-1.01691	-1.55574	-1.15202	-1.34809	-0.790964
Omy#CA365434	selm	Cell Redox	Selenoprotein M [SePM]	-0.940886	-0.848866	-1.06979	-0.867819	-1.4568	-1.32452	-0.801956	-0.467598
Ssa#S35553266	LOC106611674	Cell Redox	selenoprotein H-like	-0.955929	-0.466152	0.0239314	-0.0941622	0.600132	0.52761	0.0069199	0.0559647
Ssa#GRASP209731321	derl2	Cell Reticulum	Derlin-2	2.85843	2.03662	-0.253851	-0.230328	1.6404	0.610425	-0.243932	-0.27542
Ssa#GRASP209734627	tppc2	Cell Reticulum	Trafficking protein particle complex subunit 2	0.6622	0.21227	1.06895	0.862368	0.814973	0.891606	1.27651	0.767687
Ssa#GRASP209155181	arf1	Cell Reticulum	ADP-ribosylation factor 1	0.648453	0.265956	0.773241	0.471004	0.434086	0.47357	0.814609	0.560302
Ssa#GRASP223648635	LOC106590419	Cell Reticulum	Translocon-associated protein subunit alpha	0.559018	0.255537	0.809403	0.856324	0.632054	0.699742	0.722926	0.235918
Ssa#GRASP223647703	LOC106569187	Cell Reticulum	Vacuolar protein sorting 4b	0.382661	-0.234222	-0.597795	-0.667515	-0.453178	-0.616406	-0.860577	-0.509079
Ssa#TC82953	LOC106566439	Cell Reticulum	NSFL1 cofactor p47	0.37588	0.217514	0.921807	0.782404	0.108129	0.653707	0.964847	0.598964
Ssa#GRASP209730871	s22bb	Cell Reticulum	Vesicle-trafficking protein SEC22b-B	0.209157	0.0214904	0.929938	0.86404	0.430204	0.776743	0.618741	0.377688
Ssa#GRASP223672664	Ssa#GRASP223672664	Cell Reticulum	Probable signal peptidase complex subunit 2	0.205112	-0.0831775	0.796602	0.46526	0.149822	0.26094	0.782031	0.375747
Ssa#S35605288	LOC106572118	Cell Reticulum	NSFL1 cofactor p47	0.183671	0.00507166	0.620308	0.401131	0.368219	0.281773	0.815375	0.546959
Ssa#EG789101	LOC106572118	Cell Reticulum	NSFL1 cofactor p47	0.165614	-0.0888949	0.549733	0.466737	0.346539	0.390305	0.945623	0.552671
Omy#CA356314	rcn3	Cell Reticulum	Reticulocalbin-3	0.116716	-0.226771	-0.788381	-0.684468	-1.0079	-0.921973	-0.662014	-0.279984
Ssa#GRASP209731619	yipf5	Cell Reticulum	Yip1 domain family, member 5	0.0846757	-0.0806898	-0.505505	-0.451746	-0.858639	-0.265592	-0.568992	-0.319598
Ssa#S35557900	LOC106582390	Cell Reticulum	Signal recognition particle 14 kDa protein	0.0671176	0.0637534	0.693183	0.515921	0.481112	0.533325	0.901515	0.520858
Ssa#S48400621	LOC106601573	Cell Reticulum	Protein kinase C and casein kinase substrate in neurons 1 - Ident 42	0.004709	0.051197	-0.892519	-0.392788	-0.587449	-0.668123	-0.533439	-0.375639
Omy#S18155708	vps13a	Cell Reticulum	Vps13a protein	-0.0061135	0.248312	-1.01726	0.423281	-0.509473	-0.219362	-0.340925	-0.557557
Ssa#KSS3496	LOC106585569	Cell Reticulum	charged multivesicular body protein 7-like	-0.0758129	-0.100574	-0.68225	-0.588933	-0.365161	-0.664603	-0.797898	-0.534607
Ssa#DW591702	ssrd	Cell Reticulum	Translocon-associated protein subunit delta	-0.247372	-0.168403	-0.0549872	0.0992939	-0.810959	-0.701356	0.185527	0.173836
Ssa#S35555128	ssrd	Cell Reticulum	Translocon-associated protein subunit delta	-0.250066	-0.365448	-0.136687	-0.13423	-0.863664	-0.779612	0.0143379	0.0193483
Ssa#GRASP221219497	tmed3	Cell Reticulum	Transmembrane emp24 protein transport domain containing 3	-0.41606	-0.429386	-0.586608	-0.487471	-0.976893	-0.708826	-0.421776	-0.395241
Ssa#GRASP221219137	ssra	Cell Reticulum	Translocon-associated protein subunit alpha	-0.420554	-0.0442366	-0.713898	-0.451976	-0.67984	-0.857169	-0.610889	-0.213652
Omy#S18148983	sec62	Cell Reticulum	SEC62 homolog	-0.459219	-0.254948	-0.652998	-0.196061	-1.07791	-0.863353	-0.493248	-0.539737
Ssa#GRASP209156089	creg1	Cell Reticulum	cellular repressor of E1A-stimulated genes 1	-0.521463	-0.0970231	-0.820765	-0.664768	-0.301986	-0.591932	-0.919165	-0.481821
Ssa#S35515369	LOC106607138	Cell Reticulum	KDEL	-0.799344	-0.341142	-0.712017	-0.75803	-0.739208	-1.21303	-0.690547	-0.146655
Ssa#CB513925	LOC100286442	Cell Reticulum	Vacuolar protein sorting-associated protein 52 homolog	-0.840775	-0.117408	-0.273727	-0.0118971	-0.544708	-0.45168	-0.254841	-0.112706
Ssa#GRASP223647209	ap1m2	Cell Reticulum	Adaptor-related protein complex 1, mu 3 subunit	-0.936616	-0.481062	0.560892	0.513855	1.28015	1.32441	0.465054	0.414213
Ssa#CA045875	LOC100286442	Cell Reticulum	Vacuolar protein sorting-associated protein 52 homolog	-0.959042	-0.35546	-0.71261	-0.428039	-0.0777706	-0.451901	-0.426546	-0.072296
Ssa#S32006881	LOC106569429	Cell Reticulum	Adaptor-related protein complex 1_ gamma 1 subunit - Ident 68	-0.999493	0.251971	-0.722308	-0.203609	-1.80715	-1.39636	-0.457077	-0.174854
Ssa#GRASP221222061	LOC106600844	Cell Reticulum	Zeta2-cop	-1.0559	-0.311067	-0.545046	-0.312549	-1.38367	-1.1157	-0.360328	-0.112734
Ssa#S35685817	cenb1	Cell Reticulum	Centaurin-beta-1	-1.14755	-0.60064	-0.0444409	0.116961	-0.208437	0.182914	-0.392989	-0.16359
Ssa#S18892491	LOC106612407	Cell Reticulum	Adaptor-related protein complex 2, mu 1 subunit, a	-1.21386	-0.989943	0.65265	0.213746	0.21247	0.0820051	-0.981729	-0.708134
Ssa#S35559296	LOC106568446	Cell Reticulum	Protein-tyrosine sulfotransferase 2	-1.33867	-1.14696	-0.729517	-0.830939	-0.012217	-0.316007	-0.918641	-0.624365
Omy#CA357037	exosc2	Cell Reticulum	Exosome complex exonuclease RRP4	-1.60627	-0.277769	-0.797686	0.15009	-1.46782	-0.683468	-1.95128	-1.24569
Ssa#GRASP209155285	cenb1	Cell Reticulum	Centaurin-beta-1	-1.72427	-0.73106	-1.07817	-0.675232	-1.96222	-1.13704	-1.63944	-1.39104
Ssa#S35529498	LOC106589423	Cell Signaling	LIM domain binding 3b	2.40779	0.526199	-0.285427	-0.76166	-0.422145	0.448573	-0.318976	-0.194774
Ssa#STIR43102	LOC106601002	Cell Signaling	protein phosphatase 1 regulatory subunit 1B-like	2.35429	2.13436	0.00469183	-0.0430376	1.78084	0.932282	-0.0962156	-0.197052
Ssa#GRASP223649181	hhatl	Cell Signaling	Hedgehog acyltransferase-like, b	1.97551	1.23229	0.784164	0.322437	0.785502	0.535756	1.63392	0.942139
Ssa#GRASP221220449	LOC106589862	Cell Signaling	Transmembrane protein 100	1.25394	1.18486	0.294759	0.495166	0.293594	0.392886	0.544493	0.231227
Ssa#CA063536	Ssa#CA063536	Cell Signaling	Protein kinase Npk - Ident 91	1.01704	0.73629	0.606433	0.486461	0.32304	0.401007	0.631029	0.431757
Ssa#S35536915	LOC106604970	Cell Signaling	Protein tyrosine kinase 2 beta, a	0.806575	0.251751	1.46173	1.33086	0.851302	0.818534	1.02088	0.507104
Ssa#GRASP209156259	LOC106567045	Cell Signaling	Transforming growth factor, beta receptor 1 a	0.693835	0.243766	1.07594	1.07163	1.12955	1.30886	1.04075	0.606369
Ssa#GRASP209155705	mk13	Cell Signaling	Mitogen-activated protein kinase 12b	0.678783	0.515151	1.26625	1.15834	1.38347	1.0872	1.2798	1.00539
Ssa#CL231Contig1	LOC106585901	Cell Signaling	uncharacterized LOC106585901	0.625613	0.341705	1.57701	1.2221	0.239313	0.788432	1.38471	0.298388
Ssa#TC106588	LOC106613338	Cell Signaling	Serine/threonine-protein phosphatase 5	0.620187	0.2877	1.48427	1.40357	1.02948	1.28693	1.49409	1.06508
Ssa#S30241163	LOC106580403	Cell Signaling	Serine/threonine-protein kinase PLK2	0.606549	0.791764	-0.311081	-0.113913	0.0420228	0.243527	0.2173	-0.119189
Ssa#KSS492	LOC106604399	Cell Signaling	Purine-rich element binding protein A	0.453389	-0.164148	1.08029	0.788781	0.845257	0.984068	1.00513	0.260408
Ssa#S31986243	LOC106571406	Cell Signaling	Mitogen-activated protein kinase kinase kinase 9	0.435464	0.489928	-0.157175	-0.0765974	-0.896095	-0.863685	-0.376907	-0.414821
Ssa#S29910295	mkrn2	Cell Signaling	Probable E3 ubiquitin-protein ligase makorin-2	0.249529	0.055111	-0.654478	-0.568194	-0.355716	-0.590695	-0.792178	-0.469113
Ssa#KSS4341	LOC106568722	Cell Signaling	cAMP-specific 3 ,5 -cyclic phosphodiesterase 4A	0.23584	0.0449464	0.895073	0.401297	0.211591	0.558344	0.42004	-0.0931817
Ssa#TC111170	LOC106579690	Cell Signaling	serine/threonine-protein kinase 17A-like	0.22648	0.0209867	-0.786093	-0.529152	-0.386057	-0.499707	-0.666302	-0.895116
Ssa#GRASP223649361	hpcl1	Cell Signaling	Hippocalcin-like protein 1	0.207	-0.0908185	-0.969642	-0.743999	-0.585776	-0.650819	-0.695856	-0.586988
Ssa#S35591094	LOC106569824	Cell Signaling	Protein tyrosine phosphatase, receptor type, f, b	0.0533778	-0.0829775	0.193357	0.063144	0.807762	0.416124	0.177083	-0.00038505
Ssa#S48400621	LOC106601573	Cell Signaling	Protein kinase C and casein kinase substrate in neurons 1 - Ident 42	0.004709	0.051197	-0.892519	-0.392788	-0.587449	-0.668123	-0.533439	-0.375639
Ssa#S18859769	shcbp1	Cell Signaling	SHC SH2 domain-binding protein 1	-0.154023	-0.134012	0.523391	0.529296	0.105266	0.115059	0.859809	0.748168
Ssa#GRASP223648655	stk35	Cell Signaling	Serine/threonine-protein kinase 35	-0.18871	-0.139992	0.557743	0.595153	-1.06516	0.00226116	0.790399	0.618166
Ssa#S35580708	ppp3ca	Cell Signaling	Protein phosphatase 3, catalytic subunit, alpha isozyme	-0.242175	-0.176014	-0.172397	-0.229489	-0.529295	-1.01419	-0.105795	0.0569908
Ssa#S35559205	LOC106579238	Cell Signaling	Protein kinase C and casein kinase substrate in neurons 1 - Ident 36	-0.262655	0.171654	-0.570908	-0.131378	-1.18859	-0.650337	-0.142821	-0.123492
Ssa#GRASP223648871	cr3l2	Cell Signaling	Cyclic AMP-responsive element-binding protein 3-like protein 2	-0.299655	-0.0934926	-0.804758	-0.672075	-0.469692	-0.606401	-0.745663	-0.454289
Ssa#GRASP209156051	Ssa#GRASP209156051	Cell Signaling	Serine/threonine-protein kinase RIO3	-0.616287	-0.0746991	-0.652176	-0.599268	-0.36875	-0.55846	-0.891335	-0.522973
Ssa#GRASP209738149	LOC100196527	Cell Signaling	Src homology 2 domain containing transforming protein D, b	-0.701688	-0.29144	-0.332277	-0.746246	-0.0775696	-0.0890102	-1.65268	-1.10412
Ssa#S50838218	LOC106567975	Cell Signaling	Breakpoint cluster region	-0.913738	-0.327544	-0.420007	-0.38628	-0.78504	-0.632586	-0.292016	-0.294879
Ssa#GRASP223648531	ptn12	Cell Signaling	Tyrosine-protein phosphatase non-receptor type 12	-0.973646	-0.969146	-0.274558	-0.508739	0.124948	0.32738	-0.827708	-0.677
Ssa#S35568271	LOC106561402	Cell Signaling	Mitogen-activated protein kinase 12b	-1.02615	-0.737231	0.0267058	-0.0852176	0.731894	0.4978	0.320768	0.246241
Ssa#GRASP221221871	LOC106583112	Cell Signaling	GTP cyclohydrolase 1 feedback regulatory protein	-1.04511	-0.428814	-0.580375	-0.356596	-0.160511	-0.320237	-0.606281	-0.310632
Ssa#GRASP223647197	rgn	Cell Signaling	regucalcin	-1.06321	-0.4543	-0.991987	-1.02581	-0.485183	-0.586422	-1.09025	-0.594262
Ssa#S18882992	LOC106586468	Cell Signaling	Calcium/calmodulin-dependent 3 ,5 -cyclic nucleoti	-1.10499	0.0651709	-0.135039	-0.0758123	-0.478778	-0.642957	-1.16215	-0.726424
Ssa#S35685817	cenb1	Cell Signaling	Centaurin-beta-1	-1.14755	-0.60064	-0.0444409	0.116961	-0.208437	0.182914	-0.392989	-0.16359
Ssa#S35541526	LOC106605625	Cell Signaling	Ral GTPase-activating protein subunit alpha-2	-1.2552	-0.49536	-0.336019	-0.519315	0.931059	0.447304	-0.178087	0.0630488
Ssa#EG826548	LOC106572761	Cell Signaling	mitogen-activated protein kinase 14A-like	-1.43083	-0.755044	-0.104906	-0.127302	0.173477	0.183913	-0.0192026	0.0493604
Ssa#S35554309	LOC106592903	Cell Signaling	Breast cancer anti-estrogen resistance 3, isoform	-1.6134	-0.795578	-0.546827	-0.558642	0.415775	-0.135402	-0.423203	-0.225605
Ssa#GRASP209155285	cenb1	Cell Signaling	Centaurin-beta-1	-1.72427	-0.73106	-1.07817	-0.675232	-1.96222	-1.13704	-1.63944	-1.39104
Omy#S51823010	S51823010	Cell Signaling	Diaphanous 2	-1.91007	-0.71032	-1.2474	-0.325505	-2.1344	-1.25499	-2.08267	-1.61024
Ssa#GRASP223648613	LOC106571978	Cell Stress	Serum/glucocorticoid regulated kinase 2 - Ident 95	2.12964	1.79035	-0.243675	-0.511165	1.79338	0.817355	-0.465462	-0.23904
Ssa#GRASP209154611	ier2	Cell Stress	Immediate early response 2-2	1.56021	0.706228	1.73981	0.245903	0.38554	0.91138	1.33551	0.15069
Ssa#KSS4331	ier2	Cell Stress	Immediate early response 2-2	1.52898	0.697147	1.65452	0.306443	0.227741	0.979832	1.22844	0.100928
Ssa#GRASP223673050	LOC106612111	Cell Stress	DNA damage-inducible transcript 4-like protein	1.41795	0.558723	0.923609	0.945031	1.92997	1.9043	2.33162	1.75012
Ssa#GRASP221220363	LOC106585195	Cell Stress	Growth arrest and DNA-damage-inducible, beta b	1.40315	0.611325	0.355342	-0.0812778	0.485859	0.825525	-0.461603	-0.479747
Ssa#GRASP209152284	junb	Cell Stress	Jun B-1	1.3764	0.323889	1.82816	0.737943	0.479754	1.38797	1.08031	-0.0595798
Ssa#TC105115	LOC100380749	Cell Stress	Hypoxia up-regulated protein 1	1.24911	0.523597	1.06746	0.915334	-0.0900365	0.269695	0.733459	0.323639
Ssa#GRASP209736843	LOC106613579	Cell Stress	Immediate early response 5-1	0.935207	0.67733	1.23495	1.10989	0.43543	0.609834	1.09407	0.665789
Ssa#GRASP223649367	LOC106568945	Cell Stress	JunD-2	0.745959	0.260988	0.883873	0.304633	-0.47032	-0.181941	0.772071	0.218775
Ssa#GRASP209737165	tmm49	Cell Stress	Vacuole membrane protein 1	0.728475	0.299499	0.656238	0.476658	0.553504	0.66045	0.841551	0.447366
Ssa#GRASP221221969	LOC106568974	Cell Stress	Growth arrest and DNA-damage-inducible, beta b	0.626984	0.480691	2.44101	1.42824	0.622911	1.06055	0.963429	0.488575
Ssa#S35665613	LOC106573334	Cell Stress	PCNA-associated factor-like	0.626324	-0.072405	1.06701	1.01657	0.235069	0.514392	0.949992	0.782581
Ssa#GRASP209155167	tmed9	Cell Stress	Transmembrane emp24 protein transport domain containing 9	0.60047	-0.0388091	0.646238	0.4252	-0.0206841	-0.116075	0.80706	0.488895
Ssa#GRASP209149191	LOC106563457	Cell Stress	Stress-induced-phosphoprotein 1	0.596393	0.340811	1.20553	1.25045	0.695768	0.891098	0.957633	0.699297
Ssa#S35597151	LOC106560326	Cell Stress	Growth arrest and DNA-damage-inducible, beta b	0.138257	0.0719087	0.79535	0.297968	-0.0378523	0.0784821	0.193792	0.00293781
Ssa#S47729789	LOC106612411	Cell Stress	stress-associated endoplasmic reticulum protein 1-like	-0.280836	-0.357845	-0.204294	-0.233855	-0.966272	-0.619039	-0.217207	-0.276742
Ssa#S35582503	LOC106612411	Cell Stress	stress-associated endoplasmic reticulum protein 1-like	-0.35268	-0.145803	-0.219654	-0.134758	-0.818846	-0.626999	-0.0940617	-0.074837
Ssa#S35553022	myc	Cell Stress	Myc proto-oncogene protein	-0.545833	-0.22378	-0.379507	-0.0968274	-1.00083	-1.08235	-0.400767	0.0600906
Omy#S15319537	soul2	Cell Stress	SOUL2 - Ident 100	-0.872285	-0.590401	-0.343468	-0.57996	-0.0678476	-0.233056	-0.666175	-0.398068
Ssa#S30257225	LOC106581129	Cell Stress	Serine-protein kinase ATM	-1.0828	-0.427174	-0.517411	-0.426181	-1.01784	-0.530047	-0.729475	-0.521391
Omy#S48430502	S48430502	Cell Stress	C-Myc-binding protein	-1.44316	-1.04157	-0.92019	-0.699084	-1.47074	-1.75774	-0.50978	-0.135919
Ssa#KSS3075	LOC106603519	Cell Surface	Vacuole membrane protein 1	0.521753	0.0434048	1.16774	0.529417	0.652097	0.616852	1.21818	1.15412
Ssa#S30286138	LOC106603519	Cell Surface	Vacuole membrane protein 1	0.0621676	0.0329307	1.18363	0.725192	0.347303	0.432585	1.19361	0.797836
Ssa#S30293851	LOC106613787	Cell Surface	Transmembrane protein 59-like	-0.15006	-0.46056	-0.832248	-0.715864	-0.673663	-0.596439	-0.704851	-0.534992
Ssa#S35523722	LOC106612617	Cell Transcription	Kelch-like protein 31	2.18556	0.389578	-0.159697	-0.600341	-0.163335	0.7437	-0.211259	-0.176567
Ssa#GRASP209735157	LOC106608508	Cell Transcription	Remodeling and spacing factor 1	1.83692	0.206358	-0.243043	-0.309895	-0.0565707	0.919321	-0.36514	-0.198817
Ssa#GRASP223648647	phb2	Cell Transcription	Prohibitin-2; cDNA FLJ60175, highly similar to Prohibitin-2	1.54394	0.454741	0.654491	0.651642	0.768602	0.966518	0.704234	0.596927
Ssa#GI223646153	LOC106565620	Cell Transcription	Small nuclear ribonucleoprotein E	1.37309	0.21211	0.931113	0.836148	0.660979	0.693734	0.953791	0.780093
Ssa#S30241720	LOC106603631	Cell Transcription	MYB binding protein	0.84653	0.445806	1.54082	1.3347	0.889548	1.24575	0.957203	0.614839
Ssa#GRASP209732631	LOC106567088	Cell Transcription	SAP domain-containing ribonucleoprotein-like	0.693006	0.185181	1.12984	0.837982	0.648494	0.892855	0.919866	0.5709
Ssa#S30284652	LOC106604687	Cell Transcription	Nocturnin	0.576594	0.245923	1.64498	0.938833	-0.204905	0.148988	0.84463	0.522074
Ssa#GRASP209735589	snrpa	Cell Transcription	Small nuclear ribonucleoprotein polypeptide B2	0.251399	-0.0935036	1.06647	0.675989	0.439359	0.720936	0.823254	0.444692
Ssa#S31979766	LOC106584334	Cell Transcription	Deoxynucleotidyltransferase terminal-interacting p	0.178381	0.151144	0.789131	0.854091	0.275279	0.546032	0.677279	0.582578
Ssa#S50700176	LOC106572697	Cell Transcription	Nascent polypeptide-associated complex alpha polypeptide	0.158133	0.117319	0.830359	0.642305	0.410367	0.639141	0.688647	0.528663
Ssa#GRASP221220425	LOC106588497	Cell Transcription	exostosin-1c-like (LOC106588496), X1	0.144713	-0.0491569	0.911581	0.783553	0.475698	0.672358	0.922924	0.684555
Omy#S18534044	polr1a	Cell Transcription	DNA-directed RNA polymerase	0.105219	0.00631846	0.803005	0.793488	0.430666	0.651599	0.573291	0.47682
Ssa#GRASP223648727	LOC106572697	Cell Transcription	Nascent polypeptide-associated complex alpha polypeptide	0.0928243	0.199594	0.753234	0.594664	0.428945	0.605942	0.811245	0.548059
Omy#CA347239	nfixb	Cell Transcription	Nuclear factor 1	-0.0477384	0.200908	-0.518389	0.0574844	-0.798285	-0.837945	-0.111781	-0.143664
Ssa#S30276822	tcf4	Cell Transcription	Transcription factor 12	-0.118777	0.0200596	-0.328398	-0.328824	-0.866321	-0.740683	-0.238406	-0.147064
Ssa#GRASP209732937	LOC106566458	Cell Transcription	Transcription initiation factor TFIID subunit 13	-0.335897	0.015686	-0.461244	1.08703	-0.257486	-0.154583	0.42397	-0.15454
Ssa#S35669408	LOC106584402	Cell Transcription	transcription elongation factor A protein 3-like	-0.480633	-0.00377524	-0.54951	-0.558951	-0.291624	-0.278672	-0.935705	-0.558779
Ssa#GRASP223648095	snn	Cell Transcription	Stannin	-0.560045	-0.115812	-0.907999	-0.478628	-0.50925	-0.774707	-1.04552	-0.579915
Ssa#S35549727	LOC106586155	Cell Transcription	Protein FEV	-0.833487	-0.605312	-0.525452	-0.628938	0.071288	-0.183688	-0.636462	-0.388336
Ssa#S31983605	LOC106589307	Cell Transcription	activating transcription factor 7-interacting protein 1-like	-0.837289	-0.332073	-0.416979	-0.376483	-0.184412	-0.453324	-0.0086561	-0.0261657
Ssa#GRASP209154495	ets1	Cell Transcription	V-ets erythroblastosis virus E26 oncogene homolog 2	-0.880918	-0.94646	-0.0949924	-0.0567737	0.0838033	0.0117678	-0.454554	-0.250985
Ssa#S35605368	tle4	Cell Transcription	Groucho 2	-1.0542	-0.34508	-0.223975	-0.106256	-0.763557	-0.730169	-0.272114	-0.13918
Omy#S19711384	tbpl2	Cell Transcription	TATA box-binding protein-like protein 2	-1.06718	-0.468928	-0.0481178	-0.18933	-0.0383297	-0.0520586	0.497464	0.262359
Ssa#DW577494	LOC106582703	Cell Transcription	SAM pointed domain-containing Ets transcription fa	-1.25855	-0.864115	-0.205486	-0.46284	0.370318	0.0984974	-0.906698	-0.640477
Omy#CU064314	smg6	Cell Transcription	Telomerase-binding protein EST1A	-1.60058	-0.628257	-0.840117	0.237263	-1.81487	-0.695074	-1.40219	-1.53769
Ssa#KSS322	LOC106607516	Cell transcription factor	IKAROS family zinc finger 5	1.03422	0.386249	-0.327591	1.16022	0.372961	0.380529	0.449868	-0.211082
Ssa#S30276146	tcf21	Cell transcription factor	Transcription factor 21, TCF21	0.980636	0.651863	0.160999	0.0518144	0.421476	0.582157	0.0197916	-0.0757461
Omy#BX302195	etv4	Cell transcription factor	transcription factor Pea3	0.908535	0.416722	-0.0592969	-0.0584418	0.45743	0.294814	-0.228575	-0.380104
Ssa#GRASP209154469	xbp1	Cell transcription factor	X-box-binding protein 1	0.729846	0.230012	0.912089	0.57107	-0.0172546	0.373417	0.865669	0.538514
Ssa#S19536635	Ssa#S19536635	Cell transcription factor	CCAAT/enhancer-binding protein zeta	0.309847	0.217324	0.910257	1.10499	0.304243	0.608959	0.642155	0.501169
Ssa#S18876527	LOC106588890	Cell transcription factor	Zinc finger protein 385B - Ident 54	0.200239	0.0364984	-0.716337	-0.662849	-2.14168	-2.13458	-0.401275	-0.49142
Ssa#S47625782	LOC106567682	Cell transcription factor	Friend leukemia integration 1b	-0.560157	0.165574	-0.435132	0.095392	-1.22109	-1.3288	-0.033854	-0.337357
Ssa#S47729686	LOC106567371	Cell transcription factor	Hairy-related 6	-0.813144	-0.443006	-0.925192	-0.7034	-0.426195	-0.961957	-1.35883	-0.181581
Ssa#GRASP221222257	LOC106613513	Cell transcription factor	Hairy-related 6	-0.921877	-0.419992	-0.59136	-0.578754	-0.801541	-0.395628	-0.586852	-0.560519
Ssa#CK990966	LOC106567682	Cell transcription factor	Friend leukemia integration 1b	-0.964965	-0.147278	-0.41304	-0.263278	-0.298547	-0.596434	-0.104369	-0.177739
Ssa#GRASP209731345	LOC106572133	Cell transcription factor	Hairy-related 6	-1.20775	-0.740122	0.0617227	-0.129751	0.461461	0.667584	0.0298992	0.17701
Ssa#S50837513	LOC106579008	Cell transcription factor	Transcription factor SOX-9	-1.21238	-0.817724	-0.469919	-0.422825	-1.08041	-1.25193	-1.91606	-1.49946
Ssa#GRASP223647459	Ssa#GRASP223647459	Cell transcription factor	Transcription factor AP-2 alpha	-1.50593	-1.17709	-0.868241	-0.801571	0.574999	0.0597867	-0.548325	-0.324041
Ssa#GRASP209155005	foxc1	Cell transcription factor	Forkhead box protein C1	-1.86523	-1.05973	-0.644225	-0.615518	0.316969	0.03552	-0.669258	-0.488512
Ssa#S35484540	LOC100194713	Cell Ubiquitin	Ubiquitin carboxyl-terminal hydrolase 28	2.83392	0.895654	0.0659488	-0.45317	0.291486	1.2189	-0.202484	-0.0551852
Ssa#S47729315	LOC106580247	Cell Ubiquitin	E3 ubiquitin-protein ligase NEURL3-like	1.89958	1.03388	2.81289	1.86212	0.30148	0.395965	1.00859	-0.0685084
Ssa#GRASP221221423	ube2t	Cell Ubiquitin	Ubiquitin-conjugating enzyme E2 T	1.08832	-0.0583238	1.15707	0.955172	0.0383033	0.194339	1.14958	0.937577
Omy#TC159894	usp1	Cell Ubiquitin	Ubiquitin carboxyl-terminal hydrolase 1	0.443686	0.300575	0.899138	1.06525	0.515063	0.702867	0.941803	0.872225
Ssa#S35688094	LOC106569325	Cell Ubiquitin	Ubiquitin carboxyl-terminal hydrolase	0.328009	0.147284	0.655394	0.611748	0.355874	0.379629	0.809397	0.47793
Ssa#S35563223	LOC106560392	Cell Ubiquitin	mucin-7-like	0.325814	-0.309744	1.47956	1.03498	0.269015	0.570961	1.13211	0.606773
Ssa#GRASP209733871	nse2	Cell Ubiquitin	E3 SUMO-protein ligase NSE2	0.206299	0.112392	0.87935	0.601175	0.195912	0.545008	1.02639	0.754825
Ssa#KSS352	LOC106587329	Cell Ubiquitin	Ubiquitin carboxyl-terminal hydrolase 10	0.0689314	-0.0782672	0.65808	0.57504	0.938584	0.674388	0.599088	0.489917
Ssa#S31992074	LOC106574092	Cell Ubiquitin	Ubiquitin-like, containing PHD and RING finger domains, 1	0.0556797	0.0852812	1.20386	1.20937	0.501622	0.708979	1.1657	0.903364
Ssa#GRASP209155299	LOC106605267	Cell Ubiquitin	Ubiquitin-conjugating enzyme E2 E3	0.0365994	0.10091	0.71486	0.644627	0.455362	0.617227	0.968605	0.535826
Ssa#S18866519	LOC106599217	Cell Ubiquitin	BTB	-0.116334	-0.0256487	-0.971254	-0.599682	-1.10265	-1.06968	-1.1122	-0.652473
Ssa#S30252057	LOC106565291	Cell Ubiquitin	Ubiquitin-conjugating enzyme E2 C	-0.221092	-0.200771	0.692524	0.642419	-0.199509	-0.00363825	0.814229	0.769857
Ssa#EG999233	LOC106613625	Cell Ubiquitin	Ubiquitin-60S ribosomal protein L40	-0.594256	-0.634172	-0.582955	-0.44526	-1.00636	-0.798458	-0.446555	-0.381857
Ssa#GRASP223647381	LOC106604675	Cell Ubiquitin	Ankyrin repeat domain 13B	-0.64662	-0.0677887	-0.780504	-0.77117	-0.731301	-0.652932	-1.01779	-0.726139
Ssa#S30285584	mkrn1	Cell Ubiquitin	E3 ubiquitin-protein ligase makorin-1	-0.735731	-0.325308	-0.858587	-0.751782	-0.438434	-0.654406	-0.990759	-0.708677
Ssa#EG647840	ubr4	Cell Ubiquitin	E3 ubiquitin-protein ligase UBR4	-0.822871	-0.259151	-0.672775	-0.640047	-0.476697	-0.424891	-0.506175	-0.19411
Ssa#S30241799	LOC106602317	Cell Ubiquitin	Ubiquitin protein ligase E3A, hect domain	-0.834638	-0.131462	-1.19525	-0.190034	0.475804	-0.219066	-0.307262	-0.277647
Omy#S18532695	spsb4a	Cell Ubiquitin	Spsb4a protein	-0.848446	-0.385925	-0.766357	-0.566553	-0.740277	-1.01928	-0.473809	-0.265569
Ssa#STIR37785	LOC106579099	Cell Ubiquitin	Ring finger protein 144aa	-0.904214	-0.488789	-0.355497	-0.629302	-0.155078	-0.187088	-0.37517	-0.180424
Ssa#S30241640	ubap2l	Cell Ubiquitin	Ubiquitin-associated protein 2-like	-0.925295	-0.255691	-0.243197	-0.132892	-0.0574758	-0.538075	-0.00461704	0.189247
Omy#S48425122	APC7	Cell Ubiquitin	Anaphase-promoting complex subunit 7	-0.978008	-0.390265	-0.475192	-0.300302	-0.0848843	-0.0371594	-0.313148	-0.323092
Ssa#BG933765	LOC106585505	Cell Ubiquitin	Lysine-specific demethylase 2B	-0.999592	-0.568176	-0.147113	-0.353426	0.169079	-0.111953	0.419323	0.303032
Ssa#S35597059	LOC106609943	Cell Ubiquitin	zinc finger protein 2-like	-1.11896	-0.393872	-1.06539	-0.432246	-0.407591	-0.651178	-0.472042	-0.269788
Ssa#KSS3245	ubil	Cell Ubiquitin	Ubiquitin-like protein-2	-1.23659	-0.876432	-0.765987	-0.583294	0.783522	-0.131652	-1.46142	-0.98062
Ssa#GRASP209154789	LOC106603300	Cell Ubiquitin	E3 ubiquitin-protein ligase RNF128-like	-1.24074	-0.898174	-0.174102	-0.46271	0.177028	-0.126391	-0.352042	-0.434876
Omy#S34425223	S34425223	Cell Ubiquitin	E3 ubiquitin-protein ligase MARCH4	-1.58267	-0.203512	-0.817869	-0.0619956	-1.52773	-0.770593	-2.12199	-1.55033
Ssa#TC97951	ubil	Cell Ubiquitin	Ubiquitin-like protein-2	-2.49738	-1.69599	-0.811629	-1.02252	0.0328274	-0.208919	-2.08943	-1.34356
Ssa#KSS1868	LOC106609709	Immune	C1q-like adipose protein	2.26591	3.79942	5.22277	5.65463	5.04391	6.02207	7.11844	5.46187
Ssa#S18846215	LOC106566534	Immune	C1Q and TNF related protein 3	1.4281	2.1328	3.78755	3.8209	2.59629	2.50816	2.63858	3.0528
Ssa#S30258805	c1qtnf5	Immune	C1q TNF-related protein 5, C1QTNF5	0.297271	0.464859	-0.854728	-0.339389	-0.239937	-0.534001	-0.165102	-0.0503415
Ssa#CA051349	c1qtnf2	Immune	C1Q and TNF related protein	-0.406827	-0.0205676	-1.05374	-0.655835	-1.01343	-0.959479	-0.79004	-0.320105
Ssa#EG832720	LOC106560251	Immune	Complement C1q tumor necrosis factor-related prote	-0.469841	-0.0484025	-0.331976	-0.141496	-0.931156	-0.871059	-0.0979946	-0.140017
Ssa#S30270153	c1qtnf2	Immune	C1Q and TNF related protein	-0.671625	0.166907	-1.28151	-0.81052	-0.919215	-0.735632	-1.39478	-0.844892
Omy#S34314498	C1QTNF2	Immune	C1Q and TNF related protein	-0.853626	0.09444	-1.38396	-0.784188	-1.05993	-0.829644	-1.28875	-0.909524
Ssa#GRASP209153987	c1qtnf4	Immune	C1q and tumor necrosis factor related protein 4	-1.251	-0.963697	-0.318373	-0.270266	-1.08303	-1.14057	-0.465237	-0.234774
Ssa#S35593421	Ssa#S35593421	Immune	Unidentified	-1.52532	-0.997324	-0.0629295	-0.275024	0.755338	0.7078	0.0686608	0.0978139
Ssa#CK882427	saa5	Immune Acute phase	Serum amyloid A5	3.24091	0.965305	0.637615	0.774194	3.98866	0.192455	1.7611	0.471731
Ssa#GRASP221221375	saa5	Immune Acute phase	Serum amyloid A5	3.17027	1.10305	0.730189	0.823703	3.85989	0.0552866	1.97867	0.534484
Omy#DV197843	saa	Immune Acute phase	Serum amyloid A	3.05151	0.721585	-0.167772	0.399179	3.73892	0.189384	1.00149	-0.239184
Ssa#GRASP209154423	trf	Immune Acute phase	Serotransferrin 2	2.29362	3.34956	1.31643	0.628827	2.84254	1.64975	0.65648	0.043986
Ssa#S18835321	trf	Immune Acute phase	Serotransferrin 2	2.00374	2.84563	1.1301	0.530554	2.43053	1.27644	0.498794	-0.158226
Ssa#GRASP209737489	apoo	Immune Acute phase	Apolipoprotein O	1.56353	0.478396	0.589812	0.377959	1.16429	1.80096	0.576567	0.251257
Ssa#CL430Contig1	LOC106606792	Immune Acute phase	Immediate early response 2-1	1.55453	0.700283	1.73316	0.84333	0.129143	0.445263	1.12005	0.222728
Ssa#S18835342	LOC106575194	Immune Acute phase	Differentially regulated trout protein 1	1.25987	-0.324832	2.13969	1.67289	0.247753	0.539124	0.51136	-0.793195
Ssa#CB509890	LOC106566391	Immune Acute phase	Natterin-like protein	0.554354	-0.200088	0.877897	0.708051	2.1555	1.68886	0.758839	0.902527
Ssa#S18855976	apoc1	Immune Acute phase	Apolipoprotein C-I	0.160498	-0.110968	-0.663521	-0.737801	2.89854	1.02655	-1.26759	-0.283634
Ssa#GRASP209730945	crp	Immune Acute phase	c-reactive protein, pentraxin-related	-0.502115	-0.359631	-1.09631	-0.905532	-0.932544	-0.81872	-0.906758	-0.5413
Ssa#S35550601	Ssa#S35550601	Immune Acute phase	Amyloid beta A4 precursor protein-binding family B	-0.574241	-0.0384079	-0.0999949	0.231293	0.267523	0.195109	0.925467	0.1938
Ssa#KSS278	LOC106590233	Immune Acute phase	Amyloid beta	-0.76707	-0.894798	0.162153	0.0902142	-0.0212827	0.287937	0.0487012	-0.111292
Ssa#S30280814	LOC106605689	Immune Acute phase	Apolipoprotein Eb [Apo-Eb]	-2.44901	-1.41344	-1.00844	-1.06537	0.423289	-0.180716	-0.869189	-0.562496
Ssa#GRASP209736759	LOC106600998	Immune adhesion	Integrin, beta 6	0.404784	0.072882	0.679477	0.341806	0.483003	0.821883	0.243572	0.0728609
Ssa#KSS2351	LOC106607104	Immune adhesion	CD9-1	-1.07043	-0.629236	-0.650997	-0.66212	0.372912	-0.112102	-0.462505	-0.454153
Ssa#GRASP209733375	psmb7	Immune Antigen presentation	Proteasome	1.52815	0.200612	0.642791	0.523111	0.338961	0.407987	0.837495	0.641042
Ssa#GRASP209735359	LOC106567123	Immune Antigen presentation	CD40	1.45169	0.624223	0.1608	0.0076384	0.257926	0.4145	0.173825	-0.358911
Ssa#GRASP221221423	ube2t	Immune Antigen presentation	Ubiquitin-conjugating enzyme E2 T	1.08832	-0.0583238	1.15707	0.955172	0.0383033	0.194339	1.14958	0.937577
Ssa#CL287Contig1	LOC106613721	Immune Antigen presentation	Minor histocompatibility protein HA-1	-0.0097548	-0.289636	1.02438	0.799703	0.763023	0.804377	0.989159	0.377147
Ssa#GRASP209736983	LOC106563730	Immune Antigen presentation	H-2 class II histocompatibility antigen gamma chain	-0.46342	-0.561477	-0.214314	-0.45888	-0.0704275	-0.443905	-1.04175	-0.434301
Ssa#GRASP209738657	LOC106611871	Immune Antigen presentation	HLA class II histocompatibility antigen gamma chain-like	-0.568006	-0.555245	-0.427954	-0.312442	-0.289041	-0.554726	-1.07257	-0.740375
Ssa#STIR39880	LOC106571922	Immune Antigen presentation	proteasome subunit alpha type-7-like	-0.574791	-0.448544	0.14767	0.114165	0.818039	0.552358	0.276969	0.124703
Ssa#EG913141	Ssa#EG913141	Immune Antigen presentation	nonclassical MHC class I antigen	-0.836834	-0.131498	-0.656235	-0.315337	-0.571638	-0.587407	-0.746379	-0.466169
Ssa#S18892324	LOC106565699	Immune Antigen presentation	MHC class II antigen	-0.848673	-0.969791	-0.305159	-0.688536	-0.383842	-0.531401	-1.27358	-0.816699
Ssa#CL109Contig1	LOC106604844	Immune Antigen presentation	H-2 class II histocompatibility antigen gamma chain-like	-0.857667	-0.835019	-0.533328	-0.779993	-0.103329	-0.897042	-1.11567	-0.441379
Ssa#CL57Contig1	b2m	Immune Antigen presentation	beta-2 microglobulin	-0.931835	-1.02196	-0.350515	-0.337918	-0.114558	-0.390004	-0.712021	-0.798177
Ssa#GI223647113	LOC106565699	Immune Antigen presentation	MHC class II antigen	-0.987222	-0.877456	-0.460812	-0.73106	-0.236594	-0.773261	-1.41195	-0.729635
Ssa#S29966062	LOC106588401	Immune Antigen presentation	MHC class I antigen	-1.22654	-0.922954	-1.01027	-0.70544	-0.280864	-0.742344	-1.22995	-0.927374
Ssa#S29966061	LOC106588401	Immune Antigen presentation	MHC class I antigen	-1.31185	-0.883149	-0.906338	-0.774855	-0.258147	-0.827622	-1.22947	-0.968194
Omy#S15341056	mhc1uea	Immune Antigen presentation	MHC class Ia heavy chain	-1.33071	-1.07262	-0.860476	-0.85919	-0.351265	-0.907121	-1.28681	-0.892736
Ssa#GRASP209733777	LOC106588377	Immune Antigen presentation	H-2 class I histocompatibility antigen, Q10 alpha chain-like	-2.14865	-1.32743	-0.183774	-0.487915	0.466329	0.096658	-0.550858	-0.337523
Ssa#S48398855	btk	Immune B cell	Bruton agammaglobulinemia tyrosine kinase	-0.344368	-0.594342	-0.441871	-0.721455	0.257901	-0.076562	-0.84076	-0.650991
Ssa#GRASP209736579	LOC106574253	Immune B cell	TNF receptor member 11B	-0.586029	-0.810819	-0.0842744	-0.617016	-0.0651884	-0.227665	-0.626634	-0.903995
Ssa#DY706461	Ssa#DY706461	Immune B cell	NF-kappa-B inhibitor zeta	-1.04116	-0.71549	-0.461851	-0.301931	-0.252374	-0.0573732	-0.679419	-0.518095
Ssa#TC108209	IgH-locus	Immune B cell	IgH-locus	-1.45443	-0.761459	-0.20243	-0.252064	0.154252	0.623032	-0.0677848	-0.218473
Ssa#S30292553	LOC106560709	Immune cell marker	CD36 antigen	1.47518	1.19791	-0.069434	#DIV/0!	0.867166	0.451785	-0.070422	-0.106908
Ssa#S31964056	nccrp-1	Immune cell marker	F-box only protein 50	0.326075	0.0687932	1.0217	0.716486	0.731602	0.748213	1.02235	0.677829
Ssa#DY708782	LOC106595881	Immune cell marker	CD9 antigen	-0.268397	-0.364121	0.617549	0.334813	1.25591	1.14659	0.754184	0.608462
Ssa#GRASP209155657	LOC106605367	Immune cell marker	CD83 antigen-like	-0.690686	-0.383136	-0.811761	-0.711453	-0.616349	-0.759928	-0.778804	-0.561468
Ssa#S35574603	LOC106595881	Immune cell marker	CD9 antigen	-0.72385	-0.518248	0.405344	0.266856	0.957484	1.1651	0.357274	0.0245144
Ssa#GRASP209731275	mip2a	Immune Chemokine	Macrophage inflammatory protein 2-alpha	2.50852	1.01954	3.547	2.34984	0.303349	1.81759	1.38232	0.206813
Ssa#S35595673	LOC106564720	Immune Chemokine	C-X-C motif chemokine 11-like	2.34301	1.01116	1.18582	0.993818	0.787402	1.31182	1.45075	0.395418
Ssa#S35564215	LOC106600447	Immune Chemokine	C-C motif chemokine 4-like	2.19925	0.496254	1.05192	0.211753	-0.434791	0.0335788	0.959537	0.0633289
Ssa#S48420174	LOC106611589	Immune Chemokine	Leukocyte cell-derived chemotaxin 2-1	1.19258	-0.213598	0.863239		0.287566	1.1691	0.245207	-0.575207
Ssa#TC94054	LOC106604583	Immune Chemokine	Leukocyte cell-derived chemotaxin 2-1	0.990863	0.397754	0.309194	0.226264	0.558711	0.0573223	0.00491086	-0.0977808
Ssa#S47728457	cxl10	Immune Chemokine	C-X-C motif chemokine 10	0.820571	0.52544	0.41785	0.279614	0.0199032	0.221315	0.0983233	-0.111324
Ssa#STIR35406	LOC106577834	Immune Chemokine	growth-regulated alpha protein-like	0.610316	0.573964	0.151833	0.856003	0.720688	1.02558	0.796584	0.504831
Ssa#S35689813	LOC106560915	Immune Chemokine	C-C motif chemokine 8-like	0.492661	-0.032618	0.87041	0.453527	0.419823	0.507144	0.431534	-0.170386
Omy#S34425099	cxcl14	Immune Chemokine	C-X-C motif chemokine 14 precursor	0.434121	0.667421	0.887517	1.13941	0.346875	0.458937	1.45465	1.05018
Omy#S15341085	S15341085	Immune Chemokine	Chemokine CK-1 precursor	0.408919	0.382746	1.67959	1.53859	0.893605	0.61865	0.999641	1.14085
Ssa#S47727203	ccl25	Immune Chemokine	C-C motif chemokine 25	0.225453	0.584212	1.22973	1.11648	0.821658	0.844418	0.326785	0.439303
Ssa#S35500679	LOC106570886	Immune Chemokine	C-C motif chemokine 4-like	-0.0750008	0.187942	0.680258	1.32087	1.02808	1.25481	1.92128	1.20306
Ssa#GRASP223647861	LOC106589772	Immune Chemokine	Stromal derived cell factor 1	-0.47501	-0.330595	-0.604673	-0.436816	-0.196885	-0.299462	-1.14782	-0.521999
Omy#S51823593	ccl-c11b	Immune Chemokine	Chemokine CCL-C11b	-0.516628	0.0424852	-1.60707	-0.678806	-1.00146	-1.02501	-1.27776	-0.731885
Ssa#S50370761	LOC106596271	Immune Chemokine	Chemokine CK-1 precursor	-0.796307	-0.805749	0.505347	0.266371	-0.52759	-0.576497	-1.82116	-0.940763
Ssa#S35592814	LOC106600142	Immune Chemokine	C-C motif chemokine 20-like	-0.876983	-1.59753	0.336172	-0.569161	-0.676223	-0.373628	-1.22331	-0.813412
Ssa#CB504774	ccl21	Immune Chemokine	interleukin-6	-1.08503	-0.609534	-0.715952	-0.487043	-0.332731	-0.223996	-0.79472	-0.511111
Omy#S22926008	ccl1	Immune Chemokine	C-C motif chemokine 28 precursor	-1.08978	-0.979098	-1.1253	-1.21142	0.327641	-0.324279	-1.21613	-0.507983
Omy#S22928835	S22928835	Immune Chemokine	C-C motif chemokine 20 precursor	-1.33058	-1.37236	0.444691	-0.463381	-0.526519	-0.325063	-0.944136	-0.635905
Ssa#S35549491	LOC106596271	Immune Chemokine	Chemokine CK-1 precursor	-1.54815	-1.23757	0.1658	-0.450233	-0.617725	-0.732622	-2.33119	-1.3095
Ssa#TC109014	ccl21	Immune Chemokine	interleukin-6	-2.05204	-2.36118	-0.834696	-0.9833	-0.674881	-1.69718	-2.27971	-1.12487
Ssa#GRASP223672078	LOC106565855	Immune Chemokine	C-C motif chemokine 19 precursor-1	-2.05934	-1.7068	-0.391543	-0.0521078	-0.177595	-1.27074	-2.04362	-1.18897
Ssa#S47730145	ccl28	Immune Chemokine	C-C motif chemokine 28	-3.32381	-1.58271	-0.734582	-0.650842	0.427175	-0.372837	-1.0655	-0.553211
Ssa#EG870251	ccl21	Immune Chemokine	interleukin-6	-3.96987	-2.61917	-0.886704	-1.12321	-0.699228	-1.7396	-2.12902	-1.1129
Ssa#S31963372	ccl21	Immune Chemokine	interleukin-6	-4.03287	-2.56397	-0.859749	-1.21511	-0.72556	-1.82132	-2.18486	-1.13321
Ssa#S35559539	Ssa#S35559539	Immune Chemokine	C-C motif chemokine 28 precursor	-4.04222	-2.70826	-1.36781	-1.29461	-1.44708	-1.28336	-1.76249	-1.27223
Omy#S18170445	c5ar1	Immune Chemokine receptor	C5AR_ONCMY RecName: Full=C5a anaphylatoxin chemotactic receptor; Short=C5a-R; Short=C5aR	0.958653	0.0568761	0.378083	0.193185	0.403773	0.635776	0.419382	0.167575
Ssa#DW590388	LOC106569491	Immune Chemokine receptor	C-X-C chemokine receptor type 4-like	0.696476	1.52955	-0.0264102	-0.140375	0.509685	0.310557	-0.361442	-0.206269
Ssa#GRASP223647193	LOC106581841	Immune Chemokine receptor	C-X-C chemokine receptor type 4	-0.172269	-0.172217	0.890802	-0.244261	0.699005	0.728658	0.172024	-0.0368209
Ssa#GRASP209154027	LOC106571620	Immune Chemokine receptor	C-C chemokine receptor type 6-like	-0.310739	-0.421093	-0.202971	-0.4981	-0.130799	-0.116962	-0.847257	-0.69751
Ssa#S18887515	LOC106588537	Immune Chemokine receptor	C-C chemokine receptor type 7	-1.03404	-0.640129	0.649161	0.001224	0.295924	0.106795	-0.931744	-0.780133
Ssa#GRASP209156077	C-C motif	Immune Chemokine receptor	C-C chemokine receptor type 9	-1.31729	-1.08802	0.561505	-0.231783	0.427195	0.0466299	-0.748487	-0.414894
Ssa#GRASP209147493	co7	Immune Complement	Complement component C7	3.38072	2.59801	-0.478783	-0.030206	2.71618	1.25635	-0.38469	-0.0432828
Ssa#S31970443	LOC106612582	Immune Complement	vitamin K-dependent protein S-like	2.78048	4.27532	-0.659188	-0.181178	3.19441	1.63274	-0.066782	-0.344749
Ssa#GRASP223647841	c6	Immune Complement	complement component C6	2.24326	0.954288	0.562628	0.562638	1.73551	0.77285	0.607696	0.078906
Ssa#GRASP221219847	c8g	Immune Complement	Complement component C8 gamma chain	1.70526	0.842353	1.11552	0.651614	1.06034	0.980312	0.592733	0.261895
Ssa#S34822137	LOC106604987	Immune Complement	Complement C3;	1.57772	0.820006	-0.211213	0.158516	0.826347	0.0464054	0.47412	0.0162654
Ssa#GRASP209733833	LOC106603944	Immune Complement	Complement component 1 Q subcomponent-binding protein, mitochondrial	1.38854	0.799684	2.26726	1.96646	1.51442	2.3934	1.66743	1.00683
Ssa#TC80864	LOC106612870	Immune Complement	C4b-B	1.31478	1.09982	-0.101463	-0.0132944	0.279054	-0.00164878	-0.055421	-0.0985827
Omy#S18170445	c5ar1	Immune Complement	C5AR_ONCMY RecName: Full=C5a anaphylatoxin chemotactic receptor; Short=C5a-R; Short=C5aR	0.958653	0.0568761	0.378083	0.193185	0.403773	0.635776	0.419382	0.167575
Ssa#S18849636	LOC106581002	Immune Complement	complement C4-B-like	0.833438	0.354917	-1.03267	-0.09093	-0.363711	-0.269249	-0.960332	-0.710852
Ssa#S35695292	LOC106612870	Immune Complement	C4b-B	0.775174	0.438894	-0.947072	-0.191626	-0.189728	-0.328904	-1.17627	-0.738886
Ssa#GRASP209731891	c1ql2	Immune Complement	complement component 1, q subcomponent-like 2	0.632383	1.34582	0.703143	0.724794	1.06744	0.18562	1.04841	0.690324
Omy#S19710761	cfdl	Immune Complement	Complement factor D	0.116424	-0.184306	-1.10447	-0.823257	-0.825988	-0.975449	-1.21672	-0.850247
Ssa#S18891399	LOC106577765	Immune Complement	Complement component 9, Perforin-1 precursor	-0.00307208	-0.131805	-0.0150616	-0.481235	-0.315293	-0.623346	-0.839009	-0.547623
Ssa#S35693125	LOC106566909	Immune Complement	complement receptor type 2-like	-0.120845	-0.126043	-0.441218	-0.357591	-0.874182	-0.855097	-0.456045	-0.406171
Ssa#GRASP223649475	c1qb	Immune Complement	complement component 1, q subcomponent, B chain	-0.208986	-0.526001	-1.11382	-1.48954	-0.520876	-0.847159	-0.918145	-0.488443
Ssa#GRASP223649107	LOC106591842	Immune Complement	Complement C1qC	-0.295751	-0.942305	-1.06769	-1.17631	-0.431063	-1.17828	-0.434686	-0.336403
Ssa#GRASP209155243	LOC106577762	Immune Complement	Complement component 9, Perforin-1 precursor	-0.372984	-0.187357	-0.308777	-0.698836	-0.490241	-0.877647	-1.10827	-0.816267
Ssa#S35661901	LOC106584449	Immune Complement	Complement factor D precursor	-0.560739	-1.01362	0.105816	0.05127	0.0587302	0.272281	-0.0213599	0.396132
Ssa#GRASP209736877	LOC106584449	Immune Complement	Complement factor D precursor	-1.01279	-1.19829	-0.0533738	-0.121565	-0.199325	0.112289	-0.224189	0.204617
Ssa#S23659844	LOC106574204	Immune Complement	Mannan binding lectin serine proteases	-1.84942	-1.24603	-0.338729	-0.325652	-0.424519	-0.339505	-0.772855	-0.43884
Omy#S22610346	il-11	Immune Cytokine	interleukin-11	3.46565	1.92072	2.87213	2.17382	1.17384	2.30316	1.51326	0.334189
Omy#S18095992	CYTL1	Immune Cytokine	Cytokine-like protein 1	1.73595	1.04838	-1.51502	-1.25155	0.808193	-0.0749122	-1.28511	-0.645037
Ssa#S35516176	cytl1	Immune Cytokine	Cytokine-like protein 1	1.70494	1.17006	-1.31045	-0.904899	1.00197	0.101813	-1.07297	-0.420254
Ssa#CA045556	LOC106570867	Immune Cytokine	stromal cell derived factor 2 like homologue	0.552185	0.221583	0.861121	0.572705	0.134926	0.245899	0.657228	0.429605
Ssa#DY720001	LOC106570867	Immune Cytokine	stromal cell derived factor 2 like homologue	0.472922	0.166055	0.813452	0.63254	-0.0466294	0.30893	0.614581	0.380027
Ssa#S35583279	il17d	Immune Cytokine	interleukin 17D	0.0173552	-0.0410562	-1.41463	-0.147848	-1.16612	-1.05701	-0.257612	0.020614
Ssa#TC95139	il17d	Immune Cytokine	interleukin 17D	-0.0937114	-0.159372	-1.42583	-0.151248	-1.30006	-1.1427	-0.289584	-0.0529845
Ssa#GRASP209732765	mif	Immune Cytokine	Macrophage migration inhibitory factor	-0.846912	-0.606044	-0.520912	-0.53471	-0.494133	-0.448821	-0.692957	-0.576081
Ssa#S32008970	LOC106575644	Immune Cytokine receptor	IL-8 receptor	1.8858	0.816421	1.68565	1.05166	0.814131	0.940274	0.806989	0.37576
Ssa#S18892257	il-1racp	Immune Cytokine receptor	interleukin 1 receptor accessory protein	0.964686	0.519841	0.426112	0.31379	0.547348	0.303649	0.350267	0.229693
Ssa#TC89235	il31r	Immune Cytokine receptor	Interleukin-31 receptor A	0.930179	0.378437	1.34911	1.05363	0.310793	0.618042	1.15871	0.725353
Omy#S15340882	IL-1rII	Immune Cytokine receptor	interleukin-1 receptor type II	0.928429	0.229239	1.47936	0.952304	1.5941	1.64148	1.7868	0.891731
Ssa#S48830424	il1r2	Immune Cytokine receptor	interleukin-1 receptor type II	0.867519	0.328664	1.46159	0.898357	1.41192	1.48102	1.74808	0.995882
Ssa#GRASP209154821	csf3r	Immune Cytokine receptor	granulocyte colony-stimulating factor receptor	0.674323	-0.208894	1.0203	0.408322	0.371316	0.0483284	0.153675	-0.0432582
Ssa#DW581780	LOC106595086	Immune Cytokine receptor	Interleukin-6 receptor subunit alpha precursor	0.642337	0.574686	0.462383	0.95782	0.0308477	0.20117	0.394393	0.571247
Ssa#DY716550	LOC106586873	Immune Cytokine receptor	Interleukin-10 receptor beta chain	0.352862	0.278822	1.20204	1.20159	0.50454	0.713033	1.04705	0.735884
Ssa#STIR30432	LOC106563436	Immune Cytokine receptor	Interleukin 13 receptor alpha-2	-0.138527	-0.135748	0.816218	0.420121	0.108078	0.0400108	-0.428637	-0.45287
Ssa#EG898533	Ssa#EG898533	Immune Cytokine receptor	interferon-gamma receptor alpha chain	-0.192194	0.0245996	1.16289	0.790097	0.699147	0.985016	0.990473	0.663087
Omy#S36164915	ifnar1	Immune Cytokine receptor	putative interferon-alpha/beta receptor alpha chain	-0.242867	-0.566975	0.405301	0.139925	1.3708	0.851281	1.07088	0.504761
Ssa#S35680847	Ssa#S35680847	Immune Cytokine receptor	Possible IL+1 receptor antagonist	-0.667513	-0.512962	-1.2866	-1.09414	-0.0141654	-0.644664	-1.00148	-0.538241
Ssa#GRASP223647647	i17ra	Immune Cytokine receptor	Interleukin-17 receptor A	-1.36123	-1.22893	0.315626	-0.183175	0.470262	0.423484	-0.52089	-0.307785
Ssa#S26387025	LOC100136439	Immune Effector	cathelicidin (cath)	2.59469	0.0851076	1.23697	1.51014	1.87265	-0.195356	2.35814	1.18862
Ssa#S35495233	Ssa#S35495233	Immune Effector	defensin beta 4	2.04024	0.498231	-0.261755	-0.4643	0.690537	-0.0316518	-2.81653	-0.978282
Ssa#GRASP223647921	LOC106575674	Immune Effector	Cytochrome b-245, beta polypeptide	1.3913	1.11937	0.149133	-0.0991186	1.33919	0.77961	-0.0240202	-0.0159795
Ssa#CK886748	LOC106575674	Immune Effector	Cytochrome b-245, beta polypeptide	1.29039	1.08148	0.142372	-0.129216	1.29258	0.808323	-0.0328086	-0.014545
Ssa#GRASP223647567	ncf1	Immune Effector	Neutrophil cytosolic factor 1	1.28931	0.626751	1.55055	1.24968	1.32054	1.51435	0.479888	0.479887
Ssa#S18835342	LOC106575194	Immune Effector	Differentially regulated trout protein 1	1.25987	-0.324832	2.13969	1.67289	0.247753	0.539124	0.51136	-0.793195
Ssa#GRASP223647763	LOC106611485	Immune Effector	Arginase, type II	1.2442	0.82897	1.3846	1.25916	0.564528	1.05419	1.46485	0.918055
Omy#S21809075	LEAP2B	Immune Effector	liver-expressed antimicrobial peptide 2B	1.06179	1.7811	-0.092901	-0.157132	0.857243	0.437366	-0.0585349	0.0094374
Ssa#GRASP209154585	odc1	Immune Effector	Ornithine decarboxylase	0.939523	-0.0791362	2.04051	1.0412	0.298257	1.12058	1.38142	0.595404
Ssa#S31970040	LOC106612549	Immune Effector	L-amino-acid oxidase	0.836162	-0.28317	0.245193	0.254108	0.576242	0.359475	0.742749	0.313026
Ssa#S35501058	LOC106611136	Immune Effector	Ornithine decarboxylase	0.698442	0.394702	1.93428	1.5967	1.06459	1.31464	1.6075	1.07972
Ssa#S50692672	LOC106611136	Immune Effector	Ornithine decarboxylase	0.695629	0.594913	1.56424	1.60104	0.970662	1.11652	1.26398	0.750763
Ssa#STIR29454	Ssa#STIR29454	Immune Effector	beta defensin-like peptide 1	0.574823	0.610591	-0.347714	-0.361888	0.0428439	-0.406944	-1.73968	-1.39875
Ssa#GRASP209732183	LOC106603908	Immune Effector	Kidney injury molecule	-0.256252	-0.596943	-1.105	-1.31144	-0.450957	-0.835353	-0.836561	-0.447312
Ssa#TC86306	LOC106582060	Immune Effector	Macrophage receptor MARCO	-0.382942	-0.656237	-1.39935	-1.61443	-1.16436	-1.1865	-0.998012	-0.571369
Omy#BX871855	scarf1	Immune Effector	Scavenger receptor class F member 1	-0.410755	-0.520282	-0.885192	-0.927782	0.128596	-0.441686	-0.925346	-0.468691
Ssa#GRASP209153899	bpi	Immune Effector	Bactericidal permeability-increasing protein	-0.453749	-0.628845	-0.88296	-0.816313	-0.0411881	-0.506205	-0.803456	-0.448186
Ssa#S31999264	LOC106607813	Immune Effector	Scavenger receptor class A member 3	-0.523833	-0.216025	-0.768608	-0.489149	-1.12158	-1.30551	-0.447083	-0.347038
Ssa#GRASP209734281	ang1	Immune Effector	Angiogenin-1 precursor / RNase ZF3	-0.588302	-0.526031	0.895418	0.672962	0.673932	0.660939	0.628959	1.57302
Ssa#KSS3632	LOC106579561	Immune Effector	Neutrophil cytosolic factor 2	-0.867482	-0.0549344	-0.663095	-0.253932	-0.381004	-0.570391	-0.339837	-0.153727
Ssa#CL175Contig1	LOC100380666	Immune Effector	Myeloperoxidase (mpo)	-1.0256	-1.3164	0.133417	-0.131476	0.0986754	0.350405	-0.258635	0.180765
Omy#S31925537	TNFAIP3	Immune Effector	tumor necrosis factor alpha-induced protein 3	-1.20605	-0.210699	-0.370354	-0.092619	-0.116774	-0.214248	-0.0656008	0.0706587
Ssa#CK898026	LOC106577824	Immune Eicosanoid	Prostaglandin reductase 1	1.83902	1.56238	1.18423	1.11742	1.30595	1.33563	1.54399	0.812106
Ssa#S35551710	LOC106611398	Immune Eicosanoid	Prostaglandin E receptor 1 subtype EP1b-like protein - Ident 99	1.33619	1.85235	-0.422069	-0.252265	0.906195	0.502874	-0.333277	-0.173486
Ssa#S50679337	LOC106604000	Immune Eicosanoid	arachidonate 5-lipoxygenase-activating protein-like	0.904483	0.124658	0.922195	0.306496	1.23027	1.12342	0.226169	0.161346
Ssa#GRASP209154703	LOC106592262	Immune Eicosanoid	Cytochrome P450 4F3	0.87539	0.635816	0.490431	0.375828	0.891549	0.635316	0.176828	-0.0181689
Ssa#GRASP209154603	lkha4	Immune Eicosanoid	Leukotriene A-4 hydrolase	0.825859	0.194707	1.09903	0.606401	0.695213	1.00157	0.60797	0.684563
Ssa#S35498112	LOC106577847	Immune Eicosanoid	Cytosolic phospholipase A2 gamma	0.795699	0.693804	2.41573	2.25152	#DIV/0!	1.82186	2.79574	2.25649
Ssa#GRASP209147548	loxe3	Immune Eicosanoid	Epidermis-type lipoxygenase 3	0.696335	-0.107457	1.52707	1.20539	1.01981	2.04929	1.14658	0.996046
Omy#S50901065	ptges3a	Immune Eicosanoid	Prostaglandin E synthase 3	0.435775	0.0238163	0.832927	0.876262	0.297704	0.670978	0.790757	0.472914
Ssa#S18889767	LOC106608861	Immune Eicosanoid	Prostaglandin reductase 1	0.303562	-0.0211028	-0.435665	-0.172441	-1.02781	-0.589881	-0.0582678	-0.0284122
Omy#S37211068	ptgs2b	Immune Eicosanoid	prostaglandin G/H synthase 2b	0.0623603	0.00860316	0.808881	0.337319	0.220532	0.435104	0.818227	0.474876
Ssa#DW575444	lox5	Immune Eicosanoid	Arachidonate 5-lipoxygenase	-0.262696	-0.272754	1.15287	0.264445	0.384173	0.541108	0.336956	0.252388
Ssa#S35695492	LOC106592262	Immune Eicosanoid	Cytochrome P450 4F3	-0.538946	-0.224774	-0.549314	-0.620013	-0.317396	-0.139371	-0.857144	-0.466493
Ssa#S31992103	LOC106560831	Immune Eicosanoid	Lypoxygenase	-0.907169	-0.87157	-0.500964	-0.589049	0.391746	-0.191732	-0.899554	-0.401374
Ssa#S18887181	LOC106567903	Immune Eicosanoid	Solute carrier organic anion transporter family me	-1.02942	-0.657125	-0.803656	-0.786593	-0.445865	-0.40452	-1.55321	-1.14806
Ssa#GRASP223648969	pe2r4	Immune Eicosanoid	Prostaglandin E receptor 4	-1.09666	-0.596621	-0.699979	-0.56246	-0.0685784	-0.100405	-0.950735	-0.597443
Ssa#GRASP221221497	Ssa#GRASP221221497	Immune Eicosanoid	15-hydroxyprostaglandin dehydrogenase, pgdh1	-1.53874	-0.632908	-0.360985	-0.62076	0.748975	0.57919	-0.736346	-0.775786
Omy#S15321849	S15321849	Immune Eicosanoid	Prostaglandin-H2 D-isomerase	-1.89076	-0.500862	-1.24243	-0.605619	-2.19903	-1.81245	-0.556582	-0.789918
Ssa#S35596838	LOC106606454	Immune Eicosanoid	CYP2J2	-1.92867	-1.54282	0.0579471	-0.251333	0.660085	0.657773	-0.434045	-0.126317
Ssa#TC108704	LOC106578378	Immune Eicosanoid	Prostaglandin-H2 D-isomerase	-2.10841	-0.911415	-1.23357	-1.18334	-1.0376	-1.59353	-2.33566	-1.08649
Ssa#S47625612	ifm5	Immune IFN-virus response	Interferon-induced transmembrane protein 5	2.04514	0.907299	1.05893	0.409351	0.65478	0.925723	0.797988	0.028628
Ssa#TC109651	LOC106605867	Immune IFN-virus response	GLI family zinc finger 3	1.45976	1.1555	-0.337412	-0.576013	1.77262	0.0485825	-1.208	-0.454932
Ssa#GRASP209732475	c25ha	Immune IFN-virus response	Cholesterol 25-hydroxylase-like protein A	1.30582	0.830431	2.73607	2.2888	0.669076	0.775002	1.38387	0.830241
Ssa#S18890029	LOC106608776	Immune IFN-virus response	E3 ubiquitin-protein ligase KEG-like	1.01335	0.166582	1.14109	0.107201	0.335019	0.780085	1.74894	0.829006
Ssa#S35688295	LOC106562284	Immune IFN-virus response	Interferon regulatory factor 8	0.600781	-0.223023	1.32906	0.936489	0.409723	0.954114	1.41041	0.590302
Ssa#GRASP209735047	dck	Immune IFN-virus response	Deoxycytidine kinase	0.505965	0.265231	1.26254	1.31005	0.709169	0.807885	1.63075	1.00973
Ssa#GRASP209730377	psma3	Immune IFN-virus response	Proteasome subunit alpha type-3	0.303755	0.253284	0.612618	0.559849	0.224335	0.321629	0.811859	0.559663
Ssa#GRASP209734939	irf1	Immune IFN-virus response	interferon regulatory factor 1	0.22144	-0.213827	-0.289911	-0.263089	0.0617765	0.520423	-0.777498	-0.978075
Ssa#KSS3432	LOC106579615	Immune IFN-virus response	Polyadenylate-binding protein 2	0.211994	-0.12573	0.698823	0.790364	0.215557	0.625125	0.467701	0.375495
Ssa#S18892315	LOC100136587	Immune IFN-virus response	Mx3	0.0560408	-0.0473562	-0.055782	0.205537	0.826065	0.307359	0.441947	0.199936
Ssa#STIR16344	nampt	Immune IFN-virus response	Nicotinamide phosphoribosyltransferase-1	0.0426852	0.0074612	-0.201522	0.218321	0.952514	0.665408	0.160785	0.00757015
Ssa#S34818514	pkz	Immune IFN-virus response	protein kinase containing Z-DNA binding domains	0.0235941	-0.075655	0.677279	0.712837	0.323309	0.507582	1.06003	0.567691
Ssa#KSSb2765	LOC106574173	Immune IFN-virus response	Receptor transporting protein 3 (rtp3)	-0.0504781	-0.287809	-0.883413	-0.237822	0.920213	0.331842	0.0263068	-0.643189
Ssa#TC112969	LOC106561188	Immune IFN-virus response	Fish virus induced TRIM-5	-0.0932609	-0.00618308	-0.842712	-0.442911	0.0804132	-0.598671	-0.287165	-0.122946
Ssa#GRASP209153085	mx	Immune IFN-virus response	Interferon-induced GTP-binding protein Mx	-0.101369	-0.594121	-1.08773	-0.436075	0.848487	-0.0720267	-0.264055	-0.243264
Ssa#S35549782	LOC100136541	Immune IFN-virus response	ISG15-like	-0.174954	-0.223893	-0.833487	-0.125683	1.93699	-0.545287	0.428048	-0.0283703
Ssa#GI197632228	LOC100136587	Immune IFN-virus response	Mx3	-0.198005	-0.278391	-0.745758	0.0289393	0.791162	0.207864	0.505755	0.255031
Ssa#TC68440	LOC106597928	Immune IFN-virus response	Fish virus induced TRIM-4	-0.238275	-0.0409791	-0.852927	-0.573762	-0.0659091	-0.760525	-0.416687	-0.273681
Ssa#CK880585	LOC106594559	Immune IFN-virus response	Barrier-to-autointegration factor (banf)	-0.334137	-0.160832	-1.30571	-0.833032	0.101367	-0.62621	-0.238679	-0.511059
Ssa#KSS4577	Ssa#KSS4577	Immune IFN-virus response	Gig2	-0.338333	-0.180792	-1.0694	-0.238918	0.100027	-0.59695	-0.048199	0.173408
Ssa#TC74922	LOC106597928	Immune IFN-virus response	Fish virus induced TRIM-4	-0.347158	-0.120384	-0.895002	-0.38767	0.15172	-0.452273	-0.308809	-0.0839296
Ssa#S35585421	LOC106587646	Immune IFN-virus response	Fish virus induced TRIM-7	-0.371228	-0.382521	-0.605424	-0.616512	0.852976	-0.126532	-0.318492	-0.181133
Ssa#S46933882	Ssa#S46933882	Immune IFN-virus response	Gig2-7	-0.402419	-0.271201	-1.26506	-0.266177	0.076112	-0.2943	-0.130717	0.151438
Ssa#CL495Contig1	Ssa#CL495Contig1	Immune IFN-virus response	Unknown	-0.419118	-0.640798	-1.2232	-0.600053	0.798511	-0.173635	-0.00915054	-0.125285
Ssa#S35695414	LOC106590148	Immune IFN-virus response	Fish virus induced TRIM-7	-0.484807	-0.330042	-0.997248	-0.642797	0.427071	-0.459673	-0.631473	-0.447468
Ssa#S35555077	LOC106607153	Immune IFN-virus response	Very large inducible GTPase 1-2	-0.512476	-0.437463	-0.878354	-0.427217	1.03695	-0.0198586	0.0491474	-0.498254
Ssa#S35671378	LOC106610967	Immune IFN-virus response	Sacsin	-0.584497	-0.567625	-1.0245	-0.511043	1.0602	0.0493016	-0.25947	-0.255728
Ssa#GRASP209156101	LOC106589386	Immune IFN-virus response	Interferon-induced protein with tetratricopeptide repeats 5-2	-0.621919	-0.410318	-0.936941	-0.280517	1.04596	-0.0816457	-0.239264	-0.270994
Ssa#S35669662	LOC106594322	Immune IFN-virus response	Poly(ADP-ribose) glycohydrolase	-0.648791	-0.258107	-0.873465	-0.679384	0.315189	-0.248104	-0.560832	-0.264221
Ssa#GRASP209730585	srk2	Immune IFN-virus response	SRK2 tyrosine kinase	-0.699167	-0.424722	-1.36055	-0.838023	-0.765613	-1.04049	-0.723968	-0.418836
Ssa#S50837982	LOC106588383	Immune IFN-virus response	VHSV-inducible protein-3	-0.721187	-0.336206	-1.33978	-0.658333	0.854922	-0.564163	-0.654274	-0.141531
Ssa#S18855772	LOC106608979	Immune IFN-virus response	TRIM21-like	-0.774541	-0.467609	0.0447824	0.230937	1.0713	0.660773	0.583353	0.487604
Ssa#S35555468	LOC106610287	Immune IFN-virus response	Similar to hect domain and RLD3	-0.780993	-0.386999	-1.45311	-0.751165	0.477074	-0.576405	-0.445524	-0.22988
Ssa#S30241799	LOC106602317	Immune IFN-virus response	Ubiquitin protein ligase E3A, hect domain	-0.834638	-0.131462	-1.19525	-0.190034	0.475804	-0.219066	-0.307262	-0.277647
Ssa#TC110611	LOC106573470	Immune IFN-virus response	VHSV-induced protein	-0.836286	-0.467612	-0.674435	-0.311774	-0.368971	-0.48368	-0.900631	-0.627817
Ssa#CK885536	LOC106587646	Immune IFN-virus response	Fish virus induced TRIM-7	-0.848548	-0.497787	-0.865266	-0.70295	0.0985825	-0.378173	-0.551424	-0.384755
Ssa#TC106398	LOC106577966	Immune IFN-virus response	TRIM39	-0.965763	-0.639491	-0.626445	-0.21744	1.00268	0.359121	0.199828	-0.221445
Ssa#KSS2351	LOC106607104	Immune IFN-virus response	CD9-1	-1.07043	-0.629236	-0.650997	-0.66212	0.372912	-0.112102	-0.462505	-0.454153
Ssa#KSS4521	cd68	Immune IFN-virus response	Macrosialin CD68	-1.16515	-0.797262	-0.736027	-0.704021	0.262804	-0.235124	-0.610368	-0.403209
Ssa#S35597569	LOC106582502	Immune IFN-virus response	interferon-induced guanylate-binding protein 1-like	-1.28008	-0.84034	-0.961932	-0.913145	-0.00056374	-0.300136	-0.948128	-0.639526
Ssa#CX353894	LOC106594099	Immune IFN-virus response	Fish virus induced TRIM-7	-1.30518	-0.540324	-1.15563	-0.163876	-1.82482	-1.0819	-2.23761	-1.68469
Ssa#S35583165	LOC106582236	Immune IFN-virus response	interferon-induced guanylate-binding protein 1-like	-1.4471	-0.979132	-0.889709	-0.937874	0.14815	-0.722232	-1.23836	-0.796895
Ssa#TC79096	LOC106577552	Immune IFN-virus response	Capping protein	-1.49917	-1.37242	-0.791242	-0.865695	-0.477472	-0.56547	-1.35399	-1.14421
Ssa#CL95Contig1	LOC106594559	Immune IFN-virus response	Barrier-to-autointegration factor (banf)	-1.71516	-1.31789	-0.918757	-0.325205	0.828444	-0.449098	-0.513509	-0.950689
Ssa#DN139772	LOC106594559	Immune IFN-virus response	Barrier-to-autointegration factor (banf)	-1.9203	-1.68216	-1.33064	-0.772113	0.50891	-0.842167	-0.81576	-1.32623
Ssa#S48400416	LOC106592390	Immune IFN-virus response	Erythroid membrane-associated protein	-2.06825	-0.665605	-1.25302	-0.207544	-1.90443	-1.23268	-2.17602	-1.69331
Ssa#GRASP223672662	Ssa#GRASP223672662	Immune IFN-virus response	Proteasome subunit beta type-8 precursor	-2.60246	-0.873204	-2.5252	-0.318097	0.199393	-0.148344	-2.8381	-0.700334
Ssa#S18892482	IgH AV29	Immune Ig	IgH AV29	2.48325	2.44318	-0.450192	-0.151308	1.92552	1.76914	-0.62411	-0.255258
Ssa#S47728269	Ssa#S47728269	Immune Ig	Ig kappa chain V-IV region B17 precursor	0.441383	1.59958	-0.684745	-0.740157	1.0748	0.65673	-1.14415	-0.731421
Ssa#TC103078	Ssa#TC103078	Immune Ig	Ig kappa chain V-IV region STH	0.348242	2.07509	-0.299719	-0.109335	1.12921	1.34156	-0.617771	-0.279606
Ssa#S50369622	Ssa#S50369622	Immune Ig	Ig kappa chain V region 3368	0.239085	0.190643	-0.41822	0.0733798	0.972086	0.719065	-1.03099	-0.71543
Ssa#S18892357	Ssa#S18892357	Immune Ig	Ig heavy chain	-0.255574	0.0259642	0.371616	0.259227	0.160746	-0.232336	0.842787	0.805478
Ssa#S18892412	LOC106601675	Immune Ig	Ig-like fold	-0.399097	-0.414647	-0.533834	-0.284581	-0.2124	-0.179364	-1.19085	-0.837639
Ssa#GRASP223647811	LOC106580961	Immune Ig receptor	high affinity immunoglobulin gamma Fc receptor I-like	0.535834	-0.566412	-0.796962	-1.06059	0.055527	-1.08081	-0.259108	-0.125532
Ssa#KSS2992	LOC106580961	Immune Ig receptor	high affinity immunoglobulin gamma Fc receptor I-like	0.427616	-0.614857	-0.912992	-1.09109	-0.0128485	-1.0701	-0.169462	-0.170797
Ssa#S35687670	LOC106562578	Immune Ig receptor	Unknown	-0.498176	-0.294853	-0.733436	-0.580336	-0.82698	-0.819178	-0.771411	-0.486009
Ssa#S21512941	LOC100136446	Immune Lectin	C type lectin receptor A (clec4e)	3.22775	2.1452	1.32691	0.930758	1.55472	1.14869	1.04849	0.126132
Ssa#GRASP209154647	LOC106605088	Immune Lectin	C-type lectin domain family 4 member E-like	2.04106	0.85158	0.0744912	0.271692	0.744802	0.100346	0.119664	-0.0186785
Ssa#S50700834	LOC106592820	Immune Lectin	E-selectin-like	1.90256	1.61301	1.52397	1.40364	0.470417	1.48096	1.0381	0.255742
Ssa#GRASP223647411	LOC106592820	Immune Lectin	E-selectin-like	1.85653	1.69888	1.57452	1.5396	0.626405	1.4458	1.12527	0.239204
Ssa#CB509156	LOC106597230	Immune Lectin	mannose-specific lectin-like	1.80528	5.70036	0.256994	-0.755344	-1.40234	-0.992274	-6.52421	-7.92292
Ssa#GRASP209737623	mbl2	Immune Lectin	Mannose-binding protein C	1.58792	0.696699	0.854674	1.33196	0.6766	0.430352	1.14708	0.757855
Ssa#CK892092	LOC106597230	Immune Lectin	mannose-specific lectin-like	1.57579	3.74064	0.218373	-0.69392	-1.20904	-3.29521	-5.35185	-4.0775
Ssa#S21512939	LOC100136448	Immune Lectin	C type lectin receptor C	1.31067	0.865183	0.618798	0.610681	0.327619	0.337732	0.318568	0.229221
Ssa#S35496705	LOC106578890	Immune Lectin	C-type lectin M4, cd209l	1.16534	1.08548	0.448796	0.374323	2.22177	1.78073	0.526514	0.327567
Ssa#GRASP209733483	asal	Immune Lectin	Mannose-specific lectin	0.829709	1.7947	2.76986	3.84032	2.42954	3.14201	3.90015	3.56096
Ssa#GRASP209154193	LOC106560647	Immune Lectin	E-selectin-like	0.810442	0.292562	0.48929	0.257329	0.435242	0.583141	0.246653	0.0740631
Ssa#GRASP221219549	LOC106601689	Immune Lectin	Beta-galactoside-binding lectin (leg)	0.176743	0.0493668	-0.944833	-0.682507	-0.958587	-0.988998	-1.54705	-0.975009
Ssa#GRASP209732231	leg3	Immune Lectin	Galectin-3	0.159982	-0.39109	0.373469	0.144203	1.02299	0.724269	0.597646	0.525185
Ssa#CK990550	LOC106600995	Immune Lectin	C-type mannose receptor 2	0.0680908	-0.219654	-0.90389	-0.506978	-1.5036	-1.26792	-0.612345	-0.390969
Ssa#TC110687	LOC106600995	Immune Lectin	C-type mannose receptor 2	-0.0402308	-0.0423122	-0.969353	-0.397492	-1.3076	-0.944001	-0.792702	-0.464156
Ssa#TC102149	LOC106578223	Immune Lectin	Nattectin	-0.415798	-0.0145688	-1.30749	-0.342759	-1.02716	-1.06269	-0.871099	0.0179296
Ssa#S19108411	LOC106608489	Immune Lectin	L-rhamnose-binding lectin CSL1	-1.90324	-0.776686	-0.263027	-0.674148	0.246062	-0.370355	-1.67982	-0.958137
Ssa#S50369596	leg4	Immune Lectin	Galectin-4	-2.095	-1.19542	0.0378899	0.147656	-0.642553	-0.0102506	-0.700189	-0.479889
Ssa#TC104695	LOC106592244	Immune Lectin	uncharacterized LOC106592244	-2.90722	-1.74639	-0.957573	-1.13457	0.0524696	-0.665796	-1.91463	-1.26676
Ssa#S47728450	LOC106567109	Immune Lymphocyte	G0/G1 switch protein 2	4.97949	5.04498	-1.60509	-0.885782	4.76143	2.09028	-1.22525	-0.660185
Ssa#S35548027	LOC106567109	Immune Lymphocyte	G0/G1 switch protein 2	4.88859	4.94082	-1.05264	-1.20122	4.58219	1.98181	-1.22793	-0.421089
Ssa#S35562391	LOC106565122	Immune Lymphocyte	G0/G1 switch protein 2	4.29546	4.54834	0.513062	0.553458	4.11812	2.29377	0.59467	-0.754283
Ssa#TC78549	LOC106572624	Immune Lymphocyte	G0/G1 switch protein 2	4.02877	5.15161	-1.85749	-2.23577	4.83772	1.86613	-2.30782	-1.45711
Ssa#STIR23865	LOC106561168	Immune Lymphocyte	Mucosa-associated lymphoid tissue lymphoma translo	1.38158	0.650852	0.359979	0.322012	0.414108	0.570639	0.212604	0.0154978
Ssa#GRASP223649489	efhd2	Immune Lymphocyte	EF-hand domain-containing protein D2	0.839969	-0.0317049	0.75001	0.372691	0.868155	0.837079	0.724411	0.173157
Ssa#S35562668	LOC106607589	Immune Lymphocyte	H2.0-like homeobox protein	0.539243	0.521141	0.441016	0.464279	0.510649	0.75863	0.932111	0.382101
Omy#S18097727	mal	Immune Lymphocyte	T-lymphocite maturation associated protein Myelin and lymphocyte protein	0.298078	0.149836	0.91122	1.00876	0.365059	0.55295	0.703198	0.393162
Ssa#KSS5160	efhd2	Immune Lymphocyte	EF-hand domain-containing protein D2	0.222927	-0.0386619	0.736684	0.546603	0.831483	0.861575	0.889089	0.436774
Ssa#S48420355	ptn7	Immune Lymphocyte	Tyrosine-protein phosphatase non-receptor type 7	0.215731	0.202095	0.975162	0.841797	0.647575	0.84194	0.93559	0.594069
Ssa#TC83748	LOC106562111	Immune Lymphocyte	lymphatic vessel endothelial hyaluronic acid receptor 1-like	0.0388727	0.419397	-0.567299	-0.522154	1.15173	0.995489	-0.200118	-0.125013
Ssa#S50698601	LOC106613773	Immune Lymphocyte	Zinc finger and BTB domain containing 7a	-0.853687	-0.88414	-0.00282802	-0.114906	0.486204	0.489033	0.145708	-0.0607664
Ssa#S35500409	LOC106595901	Immune Lymphocyte	Protein kinase C, gamma	-0.940657	-0.639526	-0.118408	-0.284652	0.147264	0.0456345	-0.524713	-0.427922
Ssa#GRASP209731647	sh21a	Immune Lymphocyte	SH2 domain-containing protein 1A	-0.99117	-0.624319	0.878518	0.193925	0.363434	-0.0524776	-0.787877	-0.635169
Ssa#CX353166	Ikaros	Immune Lymphocyte	Ikaros homolog	-1.17745	-0.687009	-0.998609	-0.83698	-0.304427	-0.537273	-0.925149	-0.47358
Ssa#S35581943	mal	Immune Lymphocyte	T-lymphocite maturation associated protein Myelin and lymphocyte protein	-1.28771	-1.06767	-0.0352758	-0.253315	2.34829	1.54543	0.674314	0.179164
Ssa#TC67959	LOC106567986	Immune Lymphocyte	Drebrin-like a	-1.30718	-0.196699	-0.35403	0.269184	-1.19818	-0.577957	-1.00206	-0.734349
Ssa#S18871821	LOC106565457	Immune Lymphocyte	Growth factor independent protein 1B, Gfi-1b	-1.69414	-0.563935	-1.08437	-0.177159	-1.63561	-0.942547	-1.97359	-1.39349
Ssa#GRASP209732765	mif	Immune macrophage	Macrophage migration inhibitory factor	-0.846912	-0.606044	-0.520912	-0.53471	-0.494133	-0.448821	-0.692957	-0.576081
Ssa#S30296946	peca1	Immune Platelet	Platelet endothelial cell adhesion molecule	1.16412	1.31768	-0.307473	-0.0797792	0.352149	0.22301	0.0934478	-0.22212
Ssa#GRASP209154535	peca1	Immune Platelet	Platelet endothelial cell adhesion molecule	1.07051	1.33575	-0.234224	-0.174756	0.348641	0.188942	0.093008	-0.178526
Ssa#S30285601	LOC106588103	Immune Platelet	platelet endothelial cell adhesion molecule-like	0.491077	0.860955	-0.172998	-0.025232	0.16558	0.141883	0.107045	-0.220924
Ssa#S30274793	pdgfrl	Immune Platelet	Matrin-3	-0.252946	-0.139954	-1.25971	-0.740066	-1.08345	-1.2257	-1.02458	-0.611559
Ssa#DY708782	LOC106595881	Immune Platelet	CD9 antigen	-0.268397	-0.364121	0.617549	0.334813	1.25591	1.14659	0.754184	0.608462
Ssa#GRASP223648063	pgfrl	Immune Platelet	Platelet-derived growth factor receptor-like protein	-0.326996	0.0227554	-0.369006	-0.543917	0.27269	-0.20549	-1.57665	-0.92741
Ssa#DW532898	LOC106606462	Immune Platelet	Platelet-derived growth factor alpha a	-0.544599	-0.127082	-1.02295	-0.576482	-0.588453	-0.534812	-0.910689	-0.750921
Ssa#S35574603	LOC106595881	Immune Platelet	CD9 antigen	-0.72385	-0.518248	0.405344	0.266856	0.957484	1.1651	0.357274	0.0245144
Ssa#AJ424540	mmp13	Immune protease	MMP 13 or Collagenase 3	2.76303	1.86361	4.19296	3.29856	2.52158	2.53874	2.16652	0.937883
Ssa#KSSb2780	mmp9	Immune protease	Matrix metalloproteinase-9	2.74063	1.79796	3.02485	1.96509	2.26028	2.45561	1.63479	0.643345
Ssa#GRASP209156091	mmp13	Immune protease	MMP 13 or Collagenase 3	2.69978	1.90354	4.19718	3.22933	2.53422	2.58297	2.08844	1.0136
Ssa#GRASP209155851	mmp9	Immune protease	Matrix metalloproteinase-9	2.68937	1.82747	3.20812	1.97952	2.27109	2.369	1.51695	0.579078
Ssa#S18857994	mmp13	Immune protease	MMP 13 or Collagenase 3	2.48944	0.710567	3.42312	2.16066	0.805124	1.47052	1.66096	0.280579
Ssa#S31997300	mmp13	Immune protease	MMP 13 or Collagenase 3	1.90849	0.347571	2.46887	1.25983	0.596551	1.15218	0.942213	-0.0578841
Ssa#S25807320	mmp13	Immune protease	MMP 13 or Collagenase 3	1.76026	0.501372	2.76583	1.52328	0.732721	1.34957	1.15684	0.223863
Ssa#CL17Contig1	mmp9	Immune protease	Matrix metalloproteinase-9	1.16822	0.37263	1.05585	0.564213	0.222524	0.773581	0.365331	-0.0841767
Ssa#S35572282	LOC106574034	Immune protease	leukocyte elastase inhibitor-like	0.49906	1.04045	-0.769131	-0.548449	-0.162583	-0.130988	-0.696007	-0.568251
Ssa#S32004877	Ssa#S32004877	Immune protease	Xaa-Pro aminopeptidase 1	0.225916	-0.263756	-0.869676	-0.351001	0.0256604	-0.0806462	-0.568007	0.170123
Ssa#S18843962	LOC106579695	Immune protease	Serpin peptidase inhibitor, clade B	0.109634	0.0448413	0.697479	0.589282	0.851041	0.533487	1.17791	0.741269
Ssa#TC90584	LOC106581224	Immune protease	matrix metalloproteinase-20-like	-0.095255	-1.05768	-0.900266	-1.26949	-0.169499	0.111636	-1.15502	-0.606449
Ssa#S23659844	LOC106574204	Immune protease	Mannan binding lectin serine proteases	-1.84942	-1.24603	-0.338729	-0.325652	-0.424519	-0.339505	-0.772855	-0.43884
Ssa#CA060814	LOC106596785	Immune receptor	CD97 antigen-like	1.00835	0.310842	0.296926	0.572763	1.31754	1.26124	1.34095	0.900662
Ssa#S35566583	tetn	Immune receptor	tetranectin	0.471855	0.394735	-1.3967	-0.355094	-0.908337	-0.708108	-0.490332	-0.505437
Ssa#S35664332	LOC106565512	Immune receptor	Symplekin	-0.707125	-0.463186	-0.714918	-0.897161	-0.310572	-0.5907	-0.531028	-0.228415
Ssa#S35697379	LOC106602049	Immune receptor	NACHT, LRR and PYD domains-containing protein 1	-0.829492	-0.024838	-0.573835	-0.307422	-0.297657	-0.557437	-0.717862	-0.362989
Ssa#S31999895	LOC106577579	Immune receptor	NACHT, LRR and PYD domains-containing protein 1	-0.876264	-0.134494	-0.875231	-0.65216	-0.289818	-0.570077	-1.30903	-0.797277
Ssa#S47625948	LOC106572480	Immune regulator	CCAAT/enhancer binding protein (C/EBP)_ beta	1.77978	0.96688	2.77198	2.22934	1.01616	1.49019	2.17552	1.26248
Ssa#GRASP209152840	LOC106572480	Immune regulator	CCAAT/enhancer binding protein (C/EBP)_ beta	1.70326	0.89747	2.77822	2.16259	0.960959	1.49053	2.14394	1.12968
Ssa#GRASP223672612	LOC106572480	Immune regulator	CCAAT/enhancer binding protein (C/EBP)_ beta	1.68661	0.707922	2.74173	1.86516	0.787094	1.37872	2.18363	0.858075
Ssa#GRASP209735597	anxa1	Immune regulator	Annexin A1	1.53972	0.201462	0.572092	0.487266	0.190935	0.362246	0.81866	0.385354
Ssa#GRASP209152284	junb	Immune regulator	Jun B-1	1.3764	0.323889	1.82816	0.737943	0.479754	1.38797	1.08031	-0.0595798
Ssa#KSS1569	LOC106569884	Immune regulator	Interleukin enhancer-binding factor 2	1.13102	0.141433	0.774266	0.75509	0.517464	0.620441	1.02404	0.742203
Ssa#S35581836	LOC106566482	Immune regulator	serine/threonine-protein kinase pim-1-like	0.859896	0.165595	0.311332	0.222513	0.336403	0.594318	0.69417	0.0652321
Ssa#KSS232	LOC106568720	Immune regulator	Tyrosine-protein kinase Jak1	0.732304	0.385494	0.610912	0.897057	0.198535	0.481449	0.724228	0.346925
Ssa#S35507058	LOC106607038	Immune regulator	Jun B-1	0.717074	0.253805	1.09918	0.801425	-0.237642	0.550412	1.17766	0.164901
Ssa#GRASP209154127	LOC106613295	Immune regulator	Annexin A11b	0.367399	-0.142861	-0.869554	-0.78627	-0.458959	-0.685892	0.0159013	-0.172314
Ssa#GRASP209734939	irf1	Immune regulator	interferon regulatory factor 1	0.22144	-0.213827	-0.289911	-0.263089	0.0617765	0.520423	-0.777498	-0.978075
Ssa#GRASP209734233	LOC106611175	Immune regulator	NF-kappa-B inhibitor alpha-like	-0.020977	-0.0940994	-0.709407	-0.489576	-0.545824	-0.388141	-0.793526	-0.720605
Ssa#STIR11314	LOC106611703	Immune regulator	NF-kappa-B p100 subunit	-0.144381	-0.458131	0.0638919	-0.373403	1.19348	0.410357	-0.502804	0.0327347
Ssa#GRASP209155563	mpp1	Immune regulator	Calcium/calmodulin-dependent serine protein kinase	-0.239924	0.0706699	-0.763798	-1.03563	-0.267855	-0.550788	-1.192	-0.794345
Ssa#GRASP209735717	stat1	Immune regulator	STAT1a	-0.347523	0.0442778	-0.847673	-0.105347	-0.0328946	-0.507479	0.055173	-0.529408
Ssa#GRASP209156141	sh3k1	Immune regulator	SH3 domain-containing kinase-binding protein 1	-0.353059	-0.237928	-0.662336	-0.541203	-0.869436	-0.499512	-0.622972	-0.472814
Ssa#GRASP209155663	LOC106612265	Immune regulator	TSC22 domain family_ member 3	-0.455546	-0.181415	-1.10149	-0.904083	-0.63735	-1.08304	-1.00453	-0.696893
Ssa#GRASP209155523	LOC106577516	Immune regulator	E3 ubiquitin-protein ligase pellino homolog 3	-0.590869	-0.379731	-0.115022	-0.56735	0.191174	-0.0452074	-0.802189	-0.33277
Ssa#TC100161	Ssa#TC100161	Immune regulator	Tropoelastin 2	-0.799957	-0.243356	-0.514934	-0.187342	-0.522336	-0.755258	-0.0270052	-0.00212878
Ssa#S35583914	LOC106606273	Immune regulator	EPS8-like 1, isoform CRA_d; Epidermal growth facto	-0.865791	-0.495414	-0.346422	-0.442462	0.000750066	-0.222251	-0.140242	-0.116461
Ssa#S31981478	stat4	Immune regulator	Signal transduction and activation of transcription 1a	-0.926109	-0.600359	0.123592	-0.10845	0.40464	0.288978	-0.201586	-0.197895
Ssa#S18889874	LOC106569155	Immune regulator	Dual specificity phosphatase 22b	-0.997534	-1.10687	-0.221665	-0.291975	0.209125	0.335632	-0.915995	-0.488343
Ssa#GRASP209156073	par2	Immune regulator	Coagulation factor II receptor	-1.80739	-1.37175	0.0566616	-0.356378	0.160305	0.381595	-0.0259332	-0.210148
Ssa#S30264695	ppp6r2	Immune regulator	Protein phosphatase 6, regulatory subunit 3	-1.81339	-0.350457	-0.955987	0.0120332	-1.75871	-0.824654	-1.97388	-1.42761
Ssa#GRASP209737745	topk	Immune T cell	Lymphokine-activated killer T-cell-originated protein kinase	0.808753	-0.0957829	0.722026	0.645225	-0.0977389	0.127823	0.858853	0.721514
Ssa#GRASP209731943	LOC106583660	Immune T cell	CD276 antigen-like	0.672564	-0.0135554	2.28063	0.980831	0.889389	1.33125	2.32974	1.1842
Omy#S18097727	mal	Immune T cell	T-lymphocite maturation associated protein Myelin and lymphocyte protein	0.298078	0.149836	0.91122	1.00876	0.365059	0.55295	0.703198	0.393162
Ssa#S41489954	TCR-like	Immune T cell	TCR-like	0.252882	-0.608957	1.27155	0.350345	0.843952	0.315347	0.767274	0.337937
Ssa#STIR30432	LOC106563436	Immune T cell	Interleukin 13 receptor alpha-2	-0.138527	-0.135748	0.816218	0.420121	0.108078	0.0400108	-0.428637	-0.45287
Ssa#S48398855	btk	Immune T cell	Bruton agammaglobulinemia tyrosine kinase	-0.344368	-0.594342	-0.441871	-0.721455	0.257901	-0.076562	-0.84076	-0.650991
Ssa#GRASP221221453	LOC106583480	Immune T cell	Differentially expressed in FDCP 6a homolog	-0.471175	-0.295411	0.975778	0.226364	0.147957	0.183408	-0.319571	-0.254948
Ssa#GRASP223649413	mtmr6	Immune T cell	Myotubularin-related protein 6	-0.522936	-0.31476	-0.668016	-0.735663	-0.686358	-0.843885	-0.445719	-0.314074
Ssa#S48420131	tsnaxip1	Immune T cell	Translin-associated factor X-interacting protein 1	-0.674557	-0.179962	-0.19809	0.0810185	-1.05655	-0.531334	-0.422597	-0.275631
Ssa#S35663270	LOC106588553	Immune T cell	SH2 domain-containing protein 2A	-0.752187	-0.378215	0.081038	-0.224839	0.198642	-0.0084412	-0.919128	-0.463429
Ssa#GRASP223648217	sox4	Immune T cell	Transcription factor SOX-4	-0.783638	-0.461944	-0.658567	-0.532596	0.19789	-0.109582	-0.911186	-0.637412
Ssa#S35566020	nlrc3	Immune T cell	NLR family, CARD domain containing 3	-0.830788	-0.512608	0.733398	0.167797	-0.0735519	0.0409283	-0.566947	-0.351979
Ssa#S35704210	Ssa#S35704210	Immune T cell	T cell receptor alpha	-0.840447	-0.476313	-0.294821	-0.521188	-0.69555	-0.444718	-0.607146	-0.670369
Ssa#S47625705	LOC106588553	Immune T cell	SH2 domain-containing protein 2A	-0.884528	-0.33073	0.0903543	-0.161258	0.159709	0.0174107	-0.805633	-0.488935
Ssa#S35535587	LOC106569063	Immune T cell	TCR	-0.95089	-0.202129	-0.122403	-0.142161	-0.254495	-0.608881	-0.179787	0.0419176
Ssa#NP9934320	Ssa#NP9934320	Immune T cell	modified T cell receptor alpha	-0.978943	0.106038	-0.0476924	0.691424	-0.534653	-0.178236	-0.904109	-0.365537
Ssa#TC99625	TCRg-locus	Immune T cell	TCRg-locus	-0.993564	-0.481977	-0.0394404	-0.330226	0.840294	0.257813	-0.0834288	0.0717954
Ssa#S19630248	TCR	Immune T cell	TCR	-1.00043	-0.648252	0.75301	0.00220511	0.213829	0.0429522	-0.70853	-0.599696
Ssa#S37438814	LOC100136515	Immune T cell	CD3gammadelta-B (LOC100137057)	-1.10148	-0.991922	0.504964	-0.0933035	0.214505	0.155158	-0.200568	-0.384317
Ssa#S35581943	mal	Immune T cell	T-lymphocite maturation associated protein Myelin and lymphocyte protein	-1.28771	-1.06767	-0.0352758	-0.253315	2.34829	1.54543	0.674314	0.179164
Ssa#TC67959	LOC106567986	Immune T cell	Drebrin-like a	-1.30718	-0.196699	-0.35403	0.269184	-1.19818	-0.577957	-1.00206	-0.734349
Ssa#S37959203	Ssa#S37959203	Immune T cell	T cell receptor alpha	-1.6777	-0.610537	-0.721325	0.228279	-1.47393	-0.834423	-1.32126	-1.21556
Ssa#GRASP223649457	stea4	Immune TNF	TNF alpha induced protein 9 Metalloreductase STEAP4	2.9846	1.31244	0.678333	0.62099	0.778435	0.379761	0.232666	-0.211528
Ssa#S48396453	stea4	Immune TNF	TNF alpha induced protein 9 Metalloreductase STEAP4	2.67275	1.36893	0.657406	0.644225	0.82043	0.4247	0.263047	-0.141123
Ssa#GRASP209152284	junb	Immune TNF	Jun B-1	1.3764	0.323889	1.82816	0.737943	0.479754	1.38797	1.08031	-0.0595798
Ssa#S48396452	stea4	Immune TNF	TNF alpha induced protein 9 Metalloreductase STEAP4	1.13135	0.357515	0.145035	0.0504814	0.198995	0.179739	-0.0136726	0.0278039
Ssa#GRASP209733821	tsg6	Immune TNF	Tumor necrosis factor-inducible gene 6 protein	0.752859	0.205113	0.738119	0.238671	0.207229	-0.40763	1.02223	0.23431
Ssa#S35595553	LOC106572181	Immune TNF	TNF decoy receptor	0.562694	-0.354952	1.07034	0.148622	0.954045	1.48035	1.89626	0.0844119
Ssa#GRASP209734233	LOC106611175	Immune TNF	NF-kappa-B inhibitor alpha-like	-0.020977	-0.0940994	-0.709407	-0.489576	-0.545824	-0.388141	-0.793526	-0.720605
Ssa#GRASP209736579	LOC106574253	Immune TNF	TNF receptor member 11B	-0.586029	-0.810819	-0.0842744	-0.617016	-0.0651884	-0.227665	-0.626634	-0.903995
Ssa#GRASP209154675	LOC106584280	Immune TNF	Jun C	-0.619929	-0.340791	-0.274747	-0.585396	-0.648223	-1.17067	-0.757264	-0.283173
Ssa#S48420131	tsnaxip1	Immune TNF	Translin-associated factor X-interacting protein 1	-0.674557	-0.179962	-0.19809	0.0810185	-1.05655	-0.531334	-0.422597	-0.275631
Omy#TC162360	CH211-268B13.1	Immune TNF	TRAF3-interacting protein 1	-0.877701	-0.638948	-0.874144	-0.656133	-0.417249	-0.557744	-0.820858	-0.559763
Ssa#GRASP221221833	LOC106580940	Immune TNF	TNF alpha-induced protein 8	-1.16918	-0.984537	0.224219	0.192507	0.573608	0.548585	0.289091	0.271966
Ssa#S50369445	LOC106605333	Immune TNF	TNF alpha-induced protein 8	-1.31722	-1.05906	0.0173384	-0.0410208	0.131693	0.359753	-0.0424283	-0.101115
Ssa#S32000384	LOC106610386	Immune TNF	Adapter protein CIKS	-1.40154	-0.743771	-0.901535	-1.086	-0.0472884	-0.455199	-1.11206	-0.745257
Ssa#S32003477	LOC106610386	Immune TNF	Adapter protein CIKS	-1.72605	-0.925334	-0.848788	-0.924243	-0.0878207	-0.501832	-1.462	-0.980185
Ssa#GRASP209735437	LOC106578378	Metabolism	Prostaglandin-H2 D-isomerase	-0.958176	-0.197516	-2.19017	-0.789796	-2.02138	-1.82605	-1.49079	-1.21395
Omy#S15253152	S15253152	Metabolism Amine	amine oxidase copper containing 3	1.97567	1.54427	0.128304	0.217403	0.809968	0.593833	0.114242	-0.040684
Ssa#S35661337	sat1	Metabolism Amine	spermidine/spermine N1-acetyltransferase 1	1.39254	0.401706	1.62875	1.12174	1.27883	1.31279	1.84311	0.782504
Ssa#GRASP223647763	LOC106611485	Metabolism Amine	Arginase, type II	1.2442	0.82897	1.3846	1.25916	0.564528	1.05419	1.46485	0.918055
Ssa#GRASP209154585	odc1	Metabolism Amine	Ornithine decarboxylase	0.939523	-0.0791362	2.04051	1.0412	0.298257	1.12058	1.38142	0.595404
Ssa#S35501058	LOC106611136	Metabolism Amine	Ornithine decarboxylase	0.698442	0.394702	1.93428	1.5967	1.06459	1.31464	1.6075	1.07972
Ssa#S50692672	LOC106611136	Metabolism Amine	Ornithine decarboxylase	0.695629	0.594913	1.56424	1.60104	0.970662	1.11652	1.26398	0.750763
Ssa#GRASP209738441	otc	Metabolism Amine	Ornithine carbamoyltransferase, mitochondrial	0.656588	0.255185	0.813013	0.645874	0.542732	1.17623	1.10719	0.989448
Ssa#GRASP209731965	aedo	Metabolism Amine	2-aminoethanethiol dioxygenase	0.0910461	0.12092	0.587839	0.740645	0.174566	0.871069	0.496902	-0.0338302
Ssa#GRASP223648255	gadl1	Metabolism Amino acid	Glutamate decarboxylase-like protein 1	4.12713	2.19226	6.33659	4.38201	2.37405	3.07098	3.99579	1.40821
Ssa#S35523051	LOC106599166	Metabolism Amino acid	aspartyl/asparaginyl beta-hydroxylase-like	2.17875	0.604621	-0.248152	-0.402812	0.0489	0.82364	-0.219285	-0.174899
Ssa#KSS2001	LOC106611914	Metabolism Amino acid	D-aspartate oxidase	1.4761	0.486301	1.38653	0.33348	0.296359	0.763438	0.986903	-0.0537328
Ssa#S18849505	gamt	Metabolism Amino acid	Guanidinoacetate N-methyltransferase	1.36018	0.522225	-0.651359	-0.887887	0.0333944	0.224179	-1.11937	-0.814304
Ssa#GRASP209155403	anm3	Metabolism Amino acid	arginine N-methyltransferase 3	1.30319	0.356459	1.48372	1.34321	0.877732	1.21918	1.17056	0.803318
Ssa#GRASP221220907	gatc	Metabolism Amino acid	glutamyl-tRNA(Gln) amidotransferase, subunit C homolog (bacterial)	1.16346	0.817753	0.40787	0.404111	0.570633	0.685972	0.273674	0.177781
Ssa#KSSb2350	LOC106611914	Metabolism Amino acid	D-aspartate oxidase	1.11199	0.449104	1.47379	0.792904	-0.0101401	0.740866	1.54329	0.0970188
Ssa#S31985867	LOC106561284	Metabolism Amino acid	Glutaminase - Ident 38	1.01273	0.569021	-0.474864	-0.381956	1.09795	0.438557	-0.82759	-0.387816
Ssa#GRASP209734809	LOC106579466	Metabolism Amino acid	diamine acetyltransferase 1-like	1.01221	-0.385203	-0.719817	-0.612878	-0.464433	-0.589711	-0.998534	-0.430322
Ssa#GRASP209154523	LOC106600218	Metabolism Amino acid	Transglutaminase 1 like 1	0.99411	0.437045	2.92784	1.75215	0.218581	1.00294	1.79397	0.7279
Ssa#GRASP223648767	LOC106603161	Metabolism Amino acid	4F2 cell-surface antigen heavy chain-like	0.97272	-0.0122482	0.438965	0.362218	0.0346258	0.185593	0.610372	0.41387
Ssa#GRASP223648091	cgl	Metabolism Amino acid	Cystathionine gamma-lyase	0.798715	0.00275802	1.01948	0.80274	0.112515	0.322752	0.742078	0.645078
Ssa#GRASP209732275	bcat1	Metabolism Amino acid	Branched-chain-amino-acid aminotransferase, cytosolic	0.554319	0.402062	0.763758	0.645248	0.870063	1.03937	1.16326	0.753473
Ssa#S46932330	prmt1	Metabolism Amino acid	Protein arginine methyltransferase 1	0.515168	0.224103	1.53769	1.37482	1.26966	1.31604	1.28542	0.998968
Ssa#S48392099	s38a2	Metabolism Amino acid	Solute carrier family 38, member 5b	0.459742	0.191326	1.00824	0.683602	0.338818	0.641706	1.30363	0.582479
Ssa#GRASP223647537	dcam	Metabolism Amino acid	S-adenosylmethionine decarboxylase proenzyme	0.430431	0.26553	1.37009	1.20581	0.757634	0.926351	1.21829	0.865983
Ssa#S30241479	LOC106569427	Metabolism Amino acid	Protein arginine N-methyltransferase 5	0.423546	0.373346	1.4656	1.42211	0.820518	1.08238	1.3812	1.05324
Ssa#GRASP209155159	gfpt1	Metabolism Amino acid	Glucosamine--fructose-6-phosphate aminotransferase 1	0.364971	-0.0289414	0.984609	0.661722	0.191636	0.160748	0.540805	0.497774
Ssa#S30235658	LOC106580183	Metabolism Amino acid	Cysteine dioxygenase type 1	0.362253	-0.34038	-1.1938	-0.800231	-0.82099	-0.937485	-1.19728	-0.471809
Ssa#GRASP223647351	s38a2	Metabolism Amino acid	Solute carrier family 38, member 5b	0.350466	0.0734984	0.848292	0.598113	0.282661	0.349044	0.998299	0.52024
Ssa#S30281750	LOC106560341	Metabolism Amino acid	4-hydroxyphenylpyruvate dioxygenase-like protein	0.271483	0.220504	0.862084	0.719346	0.454862	0.780873	0.925302	0.626691
Ssa#GRASP209152018	agm1	Metabolism Amino acid	Phosphoacetylglucosamine mutase	0.183357	-0.121045	0.820033	0.477983	0.620254	0.493813	0.876038	0.600546
Ssa#GRASP209735091	LOC106578379	Metabolism Amino acid	methionine-R-sulfoxide reductase B2, mitochondrial-like	0.166958	0.319233	-0.183836	-0.0858902	1.3824	1.03806	-0.101604	0.00494127
Ssa#GRASP223647689	s38a3	Metabolism Amino acid	Solute carrier family 38, member 5b	0.0854082	0.0727577	0.0318938	-0.230874	-1.13857	-0.768108	-0.930486	-0.683422
Ssa#STIR16393	LOC106581777	Metabolism Amino acid	D-3-phosphoglycerate dehydrogenase	0.0819122	-0.319193	0.879857	0.772145	0.529245	0.621255	1.24518	0.913434
Ssa#GRASP209150415	LOC106562243	Metabolism Amino acid	Aspartate aminotransferase, mitochondrial	0.0736577	-0.0990274	0.751645	0.684909	-0.214634	0.444488	0.916785	0.509665
Ssa#GRASP223673016	LOC106562090	Metabolism Amino acid	Glycine cleavage system protein H	0.0172966	0.351376	-0.347792	-0.401902	-0.00574006	-0.307208	-1.56742	-1.0201
Ssa#S31974411	LOC106605019	Metabolism Amino acid	cysteine sulfinic acid decarboxylase-like	-0.244482	0.131945	-0.986232	-0.536938	-0.985884	-1.17696	-0.560885	-0.0568905
Ssa#S30234760	LOC106611553	Metabolism Amino acid	Quinoid dihydropteridine reductase b1	-0.304847	-0.286	-1.02978	-0.945792	-0.955883	-0.872102	-0.828707	-0.400786
Ssa#STIR38249	LOC106605019	Metabolism Amino acid	cysteine sulfinic acid decarboxylase-like	-0.346401	0.242569	-0.985666	-0.486177	-0.984498	-0.943164	-0.388839	-0.115959
Ssa#GRASP209737499	Ssa#GRASP209737499	Metabolism Amino acid	3-hydroxyanthranilate 3,4-dioxygenase	-0.688141	-0.129477	-0.6434	-0.322548	-1.26909	-1.12529	-0.722866	-0.472922
Ssa#TC90958	LOC106573680	Metabolism Amino acid	Tyrosine aminotransferase	-0.963624	-0.371872	-0.291798	-0.585594	-0.874938	-0.936398	-1.06438	-0.441398
Ssa#CL458Contig1	LOC106569508	Metabolism Amino acid	Glutamate decarboxylase 2	-1.00417	-0.628667	0.12555	-0.261096	-0.0158782	-0.413363	-0.585694	-0.434622
Ssa#GRASP209734099	assy	Metabolism Amino acid	Argininosuccinate synthase	-1.25461	-0.695099	0.492665	0.143554	1.06184	0.712736	-0.0212541	0.128381
Ssa#TC74304	LOC106564571	Metabolism Amino acid	Glutaryl-CoA dehydrogenase, mitochondrial	-1.51076	-1.05366	-0.504368	-0.498649	0.211317	0.151793	-0.363959	-0.270529
Ssa#EG819142	LOC106610795	Metabolism Amino acid	Glutaminyl-peptide cyclotransferase-like a	-1.54002	-1.48185	-0.413275	-0.311796	-0.148828	-0.357349	-1.33575	-0.765872
Ssa#S35664619	LOC106610795	Metabolism Amino acid	Glutaminyl-peptide cyclotransferase-like a	-1.68796	-1.25007	-0.501528	-0.565317	-0.513927	-0.416884	-0.780696	-0.624907
Ssa#GRASP209734467	LOC106601825	Metabolism Calcium	parvalbumin beta 1	4.70154	0.279481	-1.3846	-2.00065	0.185505	-1.47649	-4.08897	-1.35734
Ssa#S18847904	LOC106579065	Metabolism Calcium	ATPase_ Ca++ transporting_ cardiac muscle_ fast twitch 1 like	3.88529	-0.0175126	-1.20822	-1.86344	0.423546	-0.552797	-3.11836	-1.21534
Ssa#TC101205	LOC106583902	Metabolism Calcium	ATPase_ Ca++ transporting_ cardiac muscle_ fast twitch 1 like	3.59177	-0.0244884	-0.374658	-0.465764	-0.0359175	1.43228	-0.442681	-0.178955
Ssa#S35515823	LOC106601888	Metabolism Calcium	Sarcalumenin	3.47954	0.687714	-0.280956	-0.881804	-0.0346185	1.07458	-0.506472	-0.381143
Ssa#EG777402	LOC106579065	Metabolism Calcium	ATPase_ Ca++ transporting_ cardiac muscle_ fast twitch 1 like	3.34489	0.379317	-0.609705	-1.3801	0.38416	-0.387593	-1.68544	-0.751704
Ssa#TC92025	LOC106601888	Metabolism Calcium	Sarcalumenin	3.24779	1.30009	-0.142466	-0.700466	0.0456026	1.11703	-0.355077	-0.24859
Ssa#GRASP209735689	prvb	Metabolism Calcium	Parvalbumin 2	2.98962	1.29206	-0.239657	-1.07776	0.0254813	-0.398742	-0.591826	-0.54398
Ssa#S35507967	LOC106600715	Metabolism Calcium	serine-aspartate repeat-containing protein F-like	2.62471	0.894607	-0.156647	-0.65865	-0.201153	0.528722	-0.270991	-0.184289
Ssa#GRASP209155689	LOC106581769	Metabolism Calcium	Solute carrier family 25	2.60431	0.563082	-0.185316	-0.432479	0.0923362	1.24724	-0.251662	-0.219568
Ssa#GRASP223647397	rcan2	Metabolism Calcium	Regulator of calcineurin 1a	1.54327	1.52921	-0.0293303	-0.0564793	0.873806	0.647446	0.00596262	-0.28342
Omy#S48432679	s100a10b	Metabolism Calcium	s100 calcium binding protein	1.42486	-0.0326114	0.382999	0.373341	0.279046	0.295822	0.841736	0.282951
Ssa#GRASP209154751	casq1	Metabolism Calcium	Calsequestrin-1	0.691313	1.51674	-0.268437	-0.267109	0.17476	-0.140323	-0.24208	-0.268241
Ssa#S47727221	LOC106588175	Metabolism Calcium	protein S100-A1-like	0.67308	-0.0310457	0.903306	0.673921	0.127137	0.472815	1.00111	0.323238
Ssa#GRASP209736275	LOC106570100	Metabolism Calcium	Protein S100-A11	0.519609	0.100423	0.488926	0.402154	0.406214	0.37739	0.868816	0.387861
Ssa#S31980662	LOC106585469	Metabolism Calcium	ATPase_ Ca++ transporting_ cardiac muscle_ slow twitch 2a	0.038719	0.437235	0.705947	-0.578314	0.497203	-0.0192612	0.155344	0.902049
Ssa#S35658416	LOC106585469	Metabolism Calcium	ATPase_ Ca++ transporting_ cardiac muscle_ slow twitch 2a	-0.0340407	0.0738855	0.638104	0.591563	0.763742	0.51332	0.893184	0.629904
Ssa#GRASP209151243	calu	Metabolism Calcium	Calumenin-A; Flags: Precursor	-0.165326	-0.103093	-0.550642	-0.381014	-1.05979	-0.998072	-0.0600842	-0.179674
Ssa#GRASP209732601	LOC106562770	Metabolism Calcium	Calmodulin [CaM] - Ident 51	-0.181249	-0.173306	-0.695778	-0.514571	-0.483307	-0.576963	-0.825504	-0.394349
Ssa#S35509799	LOC106570104	Metabolism Calcium	protein S100-A1-like	-0.512009	0.143087	0.676851	0.494637	4.46678	3.31619	2.52592	2.54089
Ssa#TC100759	LOC106592100	Metabolism Calcium	calcium-binding mitochondrial carrier protein SCaMC-3-like	-0.570611	-0.101526	-0.811031	-0.530728	-0.418912	-0.276234	-0.988589	-0.54893
Ssa#S35581696	s100p	Metabolism Calcium	S100 calcium binding protein P	-0.655211	-0.438766	0.485237	-0.0176628	2.43539	1.42292	-0.0531938	0.02493
Ssa#GRASP223647197	rgn	Metabolism Calcium	regucalcin	-1.06321	-0.4543	-0.991987	-1.02581	-0.485183	-0.586422	-1.09025	-0.594262
Ssa#GRASP209738279	capsl	Metabolism Calcium	Calcyphosin-like protein	-1.46475	-1.18495	-0.189282	-0.696357	-0.669028	-0.114352	-0.60692	-0.78438
Ssa#EG836428	LOC106602071	Metabolism Calcium	Pancreatic secretory granule membrane major glycoprotein GP2	-2.04524	-1.492	-0.383934	-0.693616	0.585286	0.745706	0.085005	-0.0681264
Ssa#S46932231	LOC106567627	Metabolism Energy	Creatine kinase, muscle a	4.29237	-0.682476	-2.21394	-2.7631	-0.821993	-0.895211	-3.32455	-2.7446
Ssa#TC89785	LOC106567627	Metabolism Energy	Creatine kinase, muscle a	4.15666	-0.45582	-1.82949	-2.38585	-0.860145	-0.628587	-2.82686	-2.14386
Ssa#EL697718	ckm1	Metabolism Energy	Creatine kinase, muscle a	3.18363	1.0936	-0.139147	-0.758696	0.190368	1.44149	-0.215148	-0.255118
Ssa#S19111352	ckm1	Metabolism Energy	Creatine kinase, muscle a	3.05528	0.809064	-0.0127788	-0.636174	0.160095	1.04707	-0.132379	-0.0502534
Ssa#EL697684	ckm1	Metabolism Energy	Creatine kinase, muscle a	2.02803	0.618192	-0.0454445	-0.412242	0.195449	0.959197	-0.0738514	-0.0722184
Ssa#S31979953	ckb	Metabolism Energy	Creatine kinase, muscle a	1.58269	1.23406	-0.334524	-0.0753138	1.43098	0.670384	-0.550357	-1.44355
Ssa#S48375800	ckm2	Metabolism Energy	Creatine kinase, muscle a	1.48918	0.526194	-0.108965	-0.304645	0.125942	0.351672	-0.062699	-0.103393
Ssa#GRASP223672928	kcrt	Metabolism Energy	Creatine kinase, muscle a	1.11535	0.730965	0.0308474	0.0448512	0.967746	0.278371	-1.53461	-1.97662
Ssa#S30275299	LOC106564857	Metabolism Energy	Malate dehydrogenase 1Aa, NAD	0.0935754	-0.0393671	0.43736	0.536487	0.342373	0.251576	0.813438	0.547081
Ssa#S31998118	Ssa#S31998118	Metabolism Energy	Creatine kinase, mitochondrial 1	0.0464972	-0.263173	-0.970719	-0.724169	-0.824139	-0.645714	-0.89038	-0.734901
Omy#CX149685	dhtkd1	Metabolism Energy	Probable 2-oxoglutarate dehydrogenase E1 component DHKTD1_ mitochondrial	-1.00726	-0.285662	-0.773338	-0.462305	-0.540828	-0.719916	-0.631496	-0.387484
Ssa#S31987730	LOC106590467	Metabolism Energy	Pyruvate dehydrogenase	-1.07639	-0.478164	-0.571124	-0.174541	-1.37302	-0.606595	-1.19321	-0.984103
Ssa#GRASP223673042	LOC106583335	Metabolism Inositol	Inositol polyphosphate 1-phosphatase	0.75005	0.442807	1.08869	0.91671	0.435442	0.643821	0.971941	0.464362
Ssa#S50700191	cnpy4	Metabolism Inositol	Inositol monophosphatase	-0.643961	-0.441477	-1.06503	-0.724226	-1.14262	-1.0141	-0.90821	-0.563669
Ssa#EG781271	LOC106567700	Metabolism Inositol	Phosphoinositide-3-kinase, regulatory subunit, polypeptide 2	-0.666863	-0.049361	-0.441608	-0.206306	-0.825966	-0.922135	-0.425036	-0.326073
Ssa#CA046385	LOC106584012	Metabolism Inositol	Phosphoinositide-3-kinase, regulatory subunit, polypeptide 2	-0.776078	-0.377075	-0.722034	-0.363936	-1.15668	-1.03418	-0.417722	-0.382424
Ssa#DY716055	LOC106563018	Metabolism Inositol	Phosphoinositide-3-kinase, regulatory subunit, polypeptide 2	-0.820996	-0.0242482	-0.491049	-0.145869	-0.73907	-0.750624	-0.490781	-0.0960344
Ssa#TC89925	LOC106571921	Metabolism Inositol	Inositol 1,4,5-trisphosphate 3-kinase Ca	-1.0887	-0.851889	-0.013356	-0.392641	0.53743	0.245037	-0.356034	-0.101686
Ssa#S31963855	LOC106612658	Metabolism Inositol	Phosphotidylinositol transfer protein, beta	-1.56417	-1.16365	-0.0654768	-0.352023	0.715981	0.184724	-0.144147	-0.105052
Ssa#DW468913	kcne4	Metabolism Ion	potassium voltage-gated channel, Isk-related family, member 4	1.52685	1.29219	0.137027	0.103854	0.645707	0.691787	0.249614	-0.0691534
Ssa#S48393806	LOC106574292	Metabolism Ion	protein S100-B-like	1.33819	1.56343	-0.0996246	-0.122289	0.800488	0.739318	-0.0107283	-0.0555156
Ssa#S35605460	LOC106604467	Metabolism Ion	Solute carrier family 4, sodium borate transporter, member 11	0.889891	0.966308	-0.181402	-0.0749515	0.12759	-0.0713281	-0.0185018	0.0272765
Ssa#KSS1690	LOC106583317	Metabolism Ion	Voltage-gated hydrogen channel 1	0.828861	0.0764624	1.0215	0.490582	-0.313903	0.889347	0.480538	0.466706
Ssa#S35495866	LOC100194657	Metabolism Ion	Transmembrane protein 38A	0.792752	0.328621	0.0502048	-0.286959	0.0269904	0.461883	-0.0598325	-0.0191467
Ssa#GRASP209149234	arch	Metabolism Ion	archease	0.669275	0.112778	0.926101	0.776112	0.73978	0.753069	0.94276	0.549602
Ssa#KSS3460	LOC106611282	Metabolism Ion	cysteine-rich protein 1-like	0.235702	-0.167186	0.924941	0.612881	0.573077	0.745598	1.39532	0.435901
Ssa#GRASP209154071	asic1	Metabolism Ion	Amiloride-sensitive cation channel 2, neuronal	0.201061	0.629586	-0.584061	-0.544549	-0.120568	-0.0880212	-0.877951	-0.611162
Ssa#S18891162	LOC106608565	Metabolism Ion	solute carrier family 22 member 7-like (LOC106608559)	0.103675	0.141921	-0.688001	-0.544678	0.337444	0.196246	-0.848353	-0.239973
Ssa#GRASP209154975	LOC106577200	Metabolism Ion	Voltage-dependent anion channel 3	0.0774424	0.0247936	0.808483	0.513169	1.23427	1.16995	0.867274	0.577664
Ssa#TC108267	LOC106580667	Metabolism Ion	sodium/potassium-transporting ATPase subunit beta-3-like	-0.219285	-0.0761456	-1.05473	-1.02373	-1.38462	-0.951354	-0.964717	-0.840072
Ssa#CA056364	LOC106603606	Metabolism Ion	ATPase, Na+/K+ transporting, beta 2a polypeptide	-0.221107	-0.323797	-1.45294	-0.693498	-1.54915	-1.40483	-1.1804	-0.799667
Ssa#KSS2012	Ssa#KSS2012	Metabolism Ion	Voltage-gated sodium channel type I alpha subunit Nav1.1La	-0.328348	-0.174412	0.789361	0.780632	-0.0663066	0.28498	0.722695	0.857696
Ssa#CA061557	nalcn	Metabolism Ion	Sodium leak channel non-selective protein	-0.476659	-0.131742	-0.533079	-0.03984	-0.723168	-0.95779	-0.322593	-0.317582
Ssa#CB504330	LOC106563027	Metabolism Ion	high affinity copper uptake protein 1-like	-0.498988	-0.470447	-0.970157	-0.707942	-0.769644	-0.814539	-0.87708	-0.393464
Omy#CR366562	slc30a9	Metabolism Ion	Zinc transporter 9	-0.796534	-0.331395	-0.394426	-0.422755	-0.416116	-0.599232	-0.421549	-0.283583
Ssa#S23659904	LOC106590256	Metabolism Ion	volume-regulated anion channel subunit LRRC8C-like	-0.941031	-0.685258	0.465887	0.178697	0.034768	0.254621	0.67443	0.0963233
Ssa#S30240210	LOC106586777	Metabolism Ion	Sodium/hydrogen exchanger 2	-1.24787	-0.586335	-0.0609372	-0.151278	-0.0859194	-0.0093104	-0.113253	-0.0726099
Ssa#S35510656	LOC106590161	Metabolism Ion	Progressive ankylosis protein homolog	-1.2656	-0.540823	-0.405419	-0.458569	0.20603	0.155727	-0.212209	-0.256236
Ssa#S18880665	trpc1	Metabolism Ion	Short transient receptor potential channel 1	-1.2694	-0.143951	-0.98721	-0.253672	-0.842366	-0.630187	-0.444402	-0.344863
Ssa#CA038492	LOC106611764	Metabolism Ion	Solute carrier family 7	-1.43506	-0.835522	-0.363605	-0.342796	0.0425082	0.257841	-0.277289	-0.216853
Ssa#STIR39820	LOC106583044	Metabolism Ion	Solute carrier family 9	-1.64992	-0.798714	-0.0139068	-0.0834868	-0.94465	-0.421238	-1.07125	-1.09961
Ssa#S35552177	p2rx1	Metabolism Ion	Purinergic receptor P2X, ligand-gated ion channel, 5	-2.0938	-1.77013	-0.286394	-0.611105	-0.0927742	0.327162	-0.70821	-0.521763
Ssa#GRASP209154423	trf	Metabolism Iron heme	Serotransferrin 2	2.29362	3.34956	1.31643	0.628827	2.84254	1.64975	0.65648	0.043986
Ssa#S18835321	trf	Metabolism Iron heme	Serotransferrin 2	2.00374	2.84563	1.1301	0.530554	2.43053	1.27644	0.498794	-0.158226
Ssa#S18860945	LOC106566237	Metabolism Iron heme	5-aminolevulinate synthase, nonspecific, mitochondrial-like	1.08555	0.0566871	1.42219	1.24301	0.862632	1.1723	1.41226	0.475244
Ssa#GRASP223648261	LOC106569347	Metabolism Iron heme	ATP-binding cassette sub-family B member 8, mitochondrial	0.276327	0.00365789	0.549571	0.560228	0.179518	0.698093	0.953084	0.515973
Ssa#GRASP209731809	LOC106600932	Metabolism Iron heme	heme-binding protein 2-like	-0.0486384	0.212801	-1.42924	-1.04302	-0.583829	-0.495317	-1.61035	-1.16679
Ssa#GRASP209731837	LOC106590030	Metabolism Iron heme	heme oxygenase-like	-0.254055	0.247438	-0.890522	-0.449247	0.571065	0.182626	0.0719515	-0.222392
Ssa#S47729270	LOC106583889	Metabolism Iron heme	heme-binding protein 2-like	-0.267062	-0.397466	-0.974945	-1.05501	-0.927999	-1.08541	-2.35344	-1.17402
Ssa#S47729454	LOC106600933	Metabolism Iron heme	heme-binding protein 2-like	-0.845224	-0.256515	-0.237082	-0.259988	0.67049	0.832182	-0.183815	0.0919305
Ssa#S35552083	LOC106563307	Metabolism Iron heme	Delta-aminolevulinic acid dehydratase	-0.924594	-0.564904	-0.410956	-0.60121	0.0608708	-0.257096	-0.391056	-0.143981
Ssa#GRASP209732379	LOC106563307	Metabolism Iron heme	Delta-aminolevulinic acid dehydratase	-1.09457	-0.545779	-0.431618	-0.442601	-0.0333876	-0.217869	-0.663435	-0.273852
Ssa#S50837367	LOC100380740	Metabolism Lipid	Perilipin	3.41846	3.28072	1.96543	1.68152	2.19163	2.26747	2.1239	1.09327
Ssa#GRASP209735153	fabp4	Metabolism Lipid	Fatty acid-binding protein, adipocyte	3.3076	3.44847	-0.384027	-0.56491	3.27281	1.79378	0.064546	-0.119064
Ssa#AM402694	Ssa#AM402694	Metabolism Lipid	Very long-chain acyl-CoA synthetase	3.24108	3.40147	-0.293926	-0.112212	2.37415	1.29143	-0.201472	-0.237276
Ssa#S35538062	LOC106582539	Metabolism Lipid	Beta-1_4-galactosyltransferase 1 - Ident 54	3.09737	3.15457	-0.166168	-0.15015	2.42757	1.34045	-0.290275	-0.203404
Ssa#S30289312	LOC106593544	Metabolism Lipid	very long-chain acyl-CoA synthetase-like	3.06716	3.05558	-0.165761	-0.080876	2.00438	1.10348	-0.103248	-0.132903
Ssa#S35551837	LOC106613695	Metabolism Lipid	Lipoprotein lipase	3.01047	2.77143	-0.0836697	-0.051254	2.34214	1.40783	-0.00379	-0.17613
Ssa#TC82197	LOC106588813	Metabolism Lipid	Fatty acid binding protein	2.96741	2.15195	-1.37605	-0.727316	1.87203	0.941265	-0.409388	-0.401231
Ssa#GRASP209735533	plcd	Metabolism Lipid	ADP-ribosylation factor-like protein 13B (LOC106604756)	2.72866	2.26493	-0.13509	-0.110536	1.53286	0.982807	-0.216687	-0.36271
Ssa#S50370025	LOC106588813	Metabolism Lipid	Fatty acid binding protein	2.60312	1.77344	-1.01606	-0.361364	1.20946	0.903119	-0.748694	-0.595533
Ssa#TC85658	plin2	Metabolism Lipid	Perilipin	2.17969	0.572537	-0.0550852	-0.211911	0.358767	1.28966	-0.102391	-0.0662032
Ssa#S35498243	LOC106571445	Metabolism Lipid	Epidermal retinol dehydrogenase 2	1.89247	0.820124	-0.0841705	-0.157309	0.636095	1.10939	-0.0717156	-0.0673094
Ssa#GRASP209738073	LOC106570598	Metabolism Lipid	fatty acid-binding protein, heart-like	1.88921	1.52527	-0.289453	0.223074	0.914503	0.0841611	-0.322207	-0.0984028
Ssa#GRASP209154389	LOC106611710	Metabolism Lipid	mid1-interacting protein 1-like	1.86436	1.9337	-0.717472	-0.617961	1.6514	0.850514	-0.669995	-0.372338
Ssa#GRASP209737489	apoo	Metabolism Lipid	Apolipoprotein O	1.56353	0.478396	0.589812	0.377959	1.16429	1.80096	0.576567	0.251257
Ssa#DY699935	LOC106594072	Metabolism Lipid	B-cell receptor-associated protein 29-like (LOC106609194)	1.47509	1.56722	0.0479632	0.035286	0.667605	0.331512	0.183573	0.298566
Ssa#S35513857	LOC106574322	Metabolism Lipid	5'-AMP-activated protein kinase subunit gamma-1-like	1.42746	1.53235	-0.266787	-0.321493	0.749743	0.523433	-0.311669	-0.324888
Ssa#S29048489	LOC106583677	Metabolism Lipid	Phospholipid transfer protein	1.42006	0.90105	-1.53989	-1.0244	1.017	0.157433	-1.48806	-0.0192836
Ssa#S47727198	LOC106586586	Metabolism Lipid	acyl-CoA-binding protein-like	1.39939	1.23101	0.0684154	-0.135357	0.556831	0.262208	0.0535907	-0.14249
Ssa#S35454393	LOC106601642	Metabolism Lipid	Solute carrier family 27	1.34054	1.05706	0.013766	0.188588	0.814239	0.513171	0.295427	0.143062
Ssa#S35592115	LOC106567948	Metabolism Lipid	Diacylglycerol O-acyltransferase 2	1.29763	1.49711	0.064741		0.61409	0.526858	-0.0296306	0.019016
Ssa#S19102066	LOC106613694	Metabolism Lipid	Lipoprotein lipase	1.18352	0.952416	-0.383934	-0.139845	0.269821	0.259208	-0.188976	-0.0615443
Ssa#TC107356	acadvl	Metabolism Lipid	Acadvl protein	1.10123	0.415449	0.451603	0.40347	0.317596	0.778876	0.786208	0.474154
Ssa#DW575789	LOC106580590	Metabolism Lipid	Elongation of very long chain fatty acids	1.04174	1.23497	1.06722	-0.361079	0.121092	0.306471	0.282681	1.33289
Ssa#S47625644	LOC106585052	Metabolism Lipid	3-ketoacyl-CoA thiolase, mitochondrial	0.898715	0.415508	0.158621	0.0635015	0.354738	0.866081	0.364709	0.251923
Ssa#GRASP209150355	lypa3	Metabolism Lipid	Group XV phospholipase A2	0.890029	0.603362	0.156461	0.0805522	0.0658781	0.0420273	0.102332	0.153401
Ssa#GRASP209737077	apod	Metabolism Lipid	Apolipoprotein D	0.852179	0.937221	-0.176106	-0.45632	0.74671	0.187476	-1.61742	-0.882533
Ssa#GRASP209736321	LOC100136409	Metabolism Lipid	acyl-CoA-binding protein	0.839915	0.634684	-0.341569	-0.326891	0.25655	0.0677976	-0.505277	-0.562979
Ssa#GRASP223647757	Ssa#GRASP223647757	Metabolism Lipid	Trifunctional enzyme subunit beta, mitochondrial precursor	0.606673	0.271742	0.565796	0.447609	0.31984	0.844683	0.676219	0.512606
Ssa#S35547354	LOC106572649	Metabolism Lipid	Prolow-density lipoprotein receptor-related protei	0.578354	0.642993	0.149194	0.414793	-0.260529	-0.112481	1.51518	0.190141
Ssa#S35689487	acot7	Metabolism Lipid	Acyl-CoA thioesterase 7	0.505149	0.11631	1.04058	0.819273	0.787406	0.867513	1.1209	0.491594
Ssa#S35685428	fabp7	Metabolism Lipid	fatty acid-binding protein, brain	0.489184	-0.169173	0.353583	0.0818274	1.55482	0.106451	1.4635	0.0703507
Ssa#GRASP209734511	acbd7	Metabolism Lipid	Acyl-CoA-binding domain-containing protein 7	0.397613	0.403809	-0.683854	-0.381068	0.143663	-0.299106	-1.38014	-0.920562
Ssa#S35662565	LOC106585174	Metabolism Lipid	lipid phosphate phosphohydrolase 1-like	0.387266	0.045621	0.986214	0.654219	0.408127	0.388678	0.388285	0.0226752
Ssa#GRASP209153949	thic	Metabolism Lipid	Acetyl-CoA acetyltransferase, cytosolic	0.376696	0.431376	0.764501	0.526403	0.436002	0.369651	0.943997	0.755573
Ssa#S30265122	LOC106585713	Metabolism Lipid	Cytoplasmic phosphatidylinositol transfer protein	0.320523	0.253181	1.07343	0.879944	0.702201	0.925192	1.46618	1.00102
Ssa#GRASP223648769	glpk3	Metabolism Lipid	Glycerol kinase 2	0.303045	0.20129	1.13019	1.17965	0.692754	0.932346	1.05738	0.703952
Ssa#TC90018	LOC106611860	Metabolism Lipid	Fatty acid desaturase 6	0.263958	0.41097	0.764112	0.202661	0.26463	0.242409	0.43709	0.912846
Ssa#GRASP209155613	elov1	Metabolism Lipid	Elongation of very long chain fatty acids	0.195989	0.212297	0.86397	0.810516	0.512029	0.454974	0.670092	0.372903
Ssa#GRASP209154595	sc5d	Metabolism Lipid	Sterol-C5-desaturase	0.191586	0.0838408	1.00496	0.574903	0.668771	0.538968	0.912475	0.483434
Ssa#S18855976	apoc1	Metabolism Lipid	Apolipoprotein C-I	0.160498	-0.110968	-0.663521	-0.737801	2.89854	1.02655	-1.26759	-0.283634
Ssa#S32005026	LOC106573659	Metabolism Lipid	serum paraoxonase/arylesterase 2-like	0.150522	0.283975	0.409158	0.273354	-0.265397	-0.164582	0.808298	0.414922
Ssa#GRASP209150777	lich	Metabolism Lipid	Lysosomal acid lipase/cholesteryl ester hydrolase (lipa)	0.0504676	-0.156881	-0.851185	-0.734477	0.168617	-0.170483	0.109135	0.121854
Ssa#GRASP209736429	Ssa#GRASP209736429	Metabolism Lipid	Alpha-tocopherol transfer protein	0.0210294	0.197334	-0.00830467	0.475117	-0.284423	-0.289905	1.06924	0.539006
Ssa#GRASP223648617	dhrs3	Metabolism Lipid	Short-chain dehydrogenase/reductase 3	0.00542772	0.476751	-1.30962	-0.956778	-0.178772	-0.792638	-1.18251	-0.796624
Ssa#GRASP223648407	acsl4	Metabolism Lipid	Acyl-CoA synthetase long-chain family member 4a	-0.163519	-0.319717	0.894975	0.341142	0.510734	0.430029	0.501033	0.11234
Ssa#S31963208	arh	Metabolism Lipid	Low density lipoprotein receptor adapter protein 1	-0.249734	-0.0223821	-0.506706	-0.382879	0.0135357	-0.323259	-0.820791	-0.361158
Ssa#GRASP209154713	LOC106578810	Metabolism Lipid	Proactivator polypeptide precursor	-0.336555	-0.517681	-0.874651	-1.03451	-0.149368	-0.905496	-0.854724	-0.495866
Ssa#S35472405	LOC106580584	Metabolism Lipid	CMP-N-acetylneuraminate-beta-galactosamide-alpha-2, 3-sialyltransferase 4-like (LOC106581093), X1	-0.341639	-0.325429	0.99702	0.819183	1.3635	1.7623	0.794722	0.568446
Ssa#CB511703	sgms2	Metabolism Lipid	Phosphatidylcholine:ceramide cholinephosphotransfe	-0.366495	-1.03048	-1.16407	-0.53861	-0.690903	-0.258156	-0.98423	-0.569182
Ssa#S35702723	LOC100286622	Metabolism Lipid	fatty-acid amide hydrolase 1	-0.376231	-0.638754	-0.335782	-0.344003	0.211053	-0.413462	-0.961119	-0.102161
Ssa#TC87224	Ssa#TC87224	Metabolism Lipid	Low density lipoprotein receptor-related protein 6	-0.527971	-0.147354	-0.626959	-0.377945	-0.867227	-0.552585	-0.838081	-0.646774
Ssa#GRASP209154591	plcg	Metabolism Lipid	Lysophosphatidylcholine acyltransferase 4	-0.562961	-0.0664931	-0.549262	-0.61364	-0.377421	-0.52953	-0.800644	-0.504533
Omy#S32043708	apoc1l	Metabolism Lipid	Apolipoprotein C-I precursor	-0.654222	-0.117425	-1.88496	-1.50508	1.43781	0.0880383	-1.90756	-1.27008
Ssa#S47729994	LOC106575269	Metabolism Lipid	acyl-CoA-binding protein-like	-0.722034	-0.492047	0.695717	0.360059	1.00652	0.917448	0.398106	0.383721
Ssa#S18886326	arsa	Metabolism Lipid	Arylsulfatase A	-0.767618	-0.127854	-0.461914	-0.272511	-0.998356	-0.500694	-0.813319	-0.786001
Omy#S34315104	sgms2	Metabolism Lipid	Phosphatidylcholine:ceramide cholinephosphotransfe	-0.829558	-1.4246	-1.48702	-1.17904	-0.721276	-0.0570144	-1.54829	-0.907009
Ssa#S35552816	LOC106584569	Metabolism Lipid	acyl-coenzyme A thioesterase 4-like	-0.840714	-0.391843	-0.127677	-0.0601179	-0.475352	-0.40257	-0.0283419	0.00931029
Omy#S15274289	S15274289	Metabolism Lipid	ORF1-encoded protein	-0.928107	-0.589147	-1.00036	-0.963606	-0.344381	-1.13105	-1.17557	-0.768293
Ssa#GRASP223649179	acox1	Metabolism Lipid	Acyl-coenzyme A oxidase 1, peroxisomal	-0.931381	-0.391051	-0.413532	-0.36709	-0.227616	-0.369355	-0.506715	-0.351203
Ssa#S35664618	LOC100286622	Metabolism Lipid	fatty-acid amide hydrolase 1	-0.993605	-0.49784	-0.359295	-0.0359546	0.183261	-0.357892	-0.837858	0.044153
Ssa#DW006385	LOC106604731	Metabolism Lipid	Glycerophosphoryl diester phosphodiesterase domain, fish-specific	-1.11339	-0.519925	1.00793	1.04408	-0.509189	0.0278163	0.132155	-0.163388
Ssa#GRASP209155279	phop1	Metabolism Lipid	Phosphoethanolamine/phosphocholine phosphatase	-1.26627	-1.05319	-1.38341	-1.13393	0.182249	-0.131969	-1.61542	-0.818475
Ssa#GRASP209154151	mgll	Metabolism Lipid	monoglyceride lipase	-1.26784	-0.666987	-1.19752	-0.799628	-1.77937	-1.36681	-1.55416	-1.14387
Ssa#GRASP209155629	lsr	Metabolism Lipid	Lipolysis stimulated lipoprotein receptor	-1.94985	-1.25338	-0.327828	-0.549981	0.216964	0.368256	-0.238044	-0.0216093
Ssa#S48394265	LOC106602847	Metabolism Lipid	Aldehyde dehydrogenase 3 family, member A2a	-2.27692	-0.954747	-1.5617	-0.659115	-2.40143	-1.29318	-2.3161	-1.92914
Ssa#GRASP209731421	LOC106563592	Metabolism Lipid	lipocalin-like	-2.4141	-1.95519	-0.547792	-0.622275	0.326284	-0.00060612	-0.432778	-0.357405
Ssa#GRASP209147952	gbgt1	Metabolism Lipid	Globoside alpha-1,3-N-acetylgalactosaminyltransferase 1	-2.43121	-1.83766	-0.346062	-0.635401	-0.231151	-0.104902	-0.693982	-0.552227
Ssa#S30280814	LOC106605689	Metabolism Lipid	Apolipoprotein Eb [Apo-Eb]	-2.44901	-1.41344	-1.00844	-1.06537	0.423289	-0.180716	-0.869189	-0.562496
Ssa#S18849517	LOC106611749	Metabolism Mitochondria	Solute carrier family 25	3.71301	0.411064	-0.516767	-1.27822	0.393392	0.675963	-0.749078	-0.588903
Ssa#S35709660	pk	Metabolism Mitochondria	Pyruvate kinase, muscle, b	3.28389	-0.205508	-1.56041	-1.90475	-0.373752	0.238088	-2.93582	-1.45078
Ssa#GRASP209735233	LOC106604402	Metabolism Mitochondria	CDGSH iron-sulfur domain-containing protein 1-like	3.21319	0.772587	-0.242226	-0.764893	0.277582	1.2293	-0.350204	-0.430264
Ssa#GRASP209737353	LOC106572113	Metabolism Mitochondria	cytochrome c oxidase subunit 4 isoform 2, mitochondrial-like	2.80416	1.00113	-0.876741	-0.906053	0.0991512	0.672715	-1.28373	-1.04434
Ssa#EL698182	LOC106576835	Metabolism Mitochondria	Cytochrome c oxidase subunit 5B, mitochondrial	2.7923	0.674842	0.336734	0.16417	0.699522	1.45161	0.478179	0.274111
Ssa#GRASP209155689	LOC106581769	Metabolism Mitochondria	Solute carrier family 25	2.60431	0.563082	-0.185316	-0.432479	0.0923362	1.24724	-0.251662	-0.219568
Ssa#S35527640	Ssa#S35527640	Metabolism Mitochondria	NADP transhydrogenase, mitochondrial precursor	1.93235	0.607084	0.634272	0.344698	0.544317	1.34451	0.595954	0.483499
Ssa#STIR43591	LOC106582467	Metabolism Mitochondria	Cytochrome c, somatic b	1.91394	0.620871	1.61704	1.25774	1.10641	2.19546	1.39773	0.741083
Ssa#GRASP209733681	LOC106601031	Metabolism Mitochondria	coenzyme Q-binding protein COQ10 homolog, mitochondrial-like	1.71078	0.953711	0.699733	0.534511	1.8998	0.948113	0.781074	0.184496
Ssa#S35500752	Ssa#S35500752	Metabolism Mitochondria	NADP transhydrogenase, mitochondrial precursor	1.67349	0.369978	0.325662	-0.0014546	0.481496	1.2533	0.549462	0.246125
Ssa#S32007482	LOC106576021	Metabolism Mitochondria	Phosphate carrier protein, mitochondrial	1.59551	0.362021	0.388895	0.32239	0.76156	1.57281	0.47598	0.0698873
Ssa#TC103002	Ssa#TC103002	Metabolism Mitochondria	Pyruvate dehydrogenase kinase isozyme 2, mitochondrial precursor	1.49981	0.409842	0.0348045	0.0816434	0.138488	0.330945	0.0837792	-0.00766162
Ssa#S35516228	Ssa#S35516228	Metabolism Mitochondria	Mitochondrial import inner membrane translocase subunit Tim9	1.4844	0.239025	0.672203	0.596078	0.582996	0.803441	0.723759	0.583695
Ssa#EL698656	Ssa#EL698656	Metabolism Mitochondria	Malate dehydrogenase, mitochondrial precursor	1.44675	0.260645	0.560598	0.294727	0.61818	1.01526	0.607166	0.49202
Ssa#EL698116	LOC100194554	Metabolism Mitochondria	Phosphate carrier protein, mitochondrial	1.31768	0.250765	0.165	-0.0791978	0.0450656	1.09978	-0.0585604	0.261241
Ssa#GRASP209730749	LOC106571483	Metabolism Mitochondria	39S ribosomal protein S18a, mitochondrial	1.24005	0.218241	0.568299	0.590525	0.506334	0.943563	0.697139	0.430514
Ssa#S35538677	LOC106579197	Metabolism Mitochondria	Putative protein MSS51 homolog, mitochondrial	1.18498	0.325245	0.0573764	0.071936	0.181282	1.53941	0.278314	0.0894221
Ssa#GRASP209154015	LOC106609412	Metabolism Mitochondria	Cytochrome b5 reductase 3	1.13485	0.62535	-0.287301	-0.175475	0.238027	-0.12233	-0.295225	-0.260429
Ssa#GRASP223648537	LOC106604950	Metabolism Mitochondria	Stress-70 protein, mitochondrial	1.11573	0.666363	1.78919	1.73385	1.12824	1.67381	1.89036	1.26561
Ssa#GRASP209732341	Ssa#GRASP209732341	Metabolism Mitochondria	Mitochondrial import inner membrane translocase subunit Tim8 A	1.10104	0.35275	0.883972	0.992581	0.711394	1.2883	0.671424	0.448005
Ssa#GRASP209732455	LOC106608436	Metabolism Mitochondria	Pyrophosphatase	1.0116	0.411596	0.550907	0.18622	0.839446	0.948397	0.712141	0.253857
Ssa#S48406650	LOC106580568	Metabolism Mitochondria	ATP synthase subunit alpha, mitochondrial	0.998585	0.452804	0.35558	0.417497	0.487457	0.909549	0.981083	0.577525
Ssa#S32011855	dlat	Metabolism Mitochondria	Dihydrolipoamide S-acetyltransferase (E2 component of pyruvate dehydrogenase complex)	0.947481	0.388035	0.570195	0.48144	0.50254	0.769189	0.546745	0.221981
Ssa#EL698197	atp5a1	Metabolism Mitochondria	ATP synthase subunit alpha, mitochondrial	0.921121	0.50305	0.491424	0.399343	0.365783	0.968163	0.722615	0.483671
Ssa#S46932307	LOC106589600	Metabolism Mitochondria	Cytochrome b-c1 complex subunit 2, mitochondrial	0.905909	0.103514	0.686195	0.406128	0.432427	1.0121	0.689358	0.425912
Ssa#S47625644	LOC106585052	Metabolism Mitochondria	3-ketoacyl-CoA thiolase, mitochondrial	0.898715	0.415508	0.158621	0.0635015	0.354738	0.866081	0.364709	0.251923
Ssa#GRASP223672998	LOC106591396	Metabolism Mitochondria	mitochondrial amidoxime-reducing component 1-like	0.89193	0.490382	-0.031056	0.0142688	0.162297	0.0988331	-0.073739	-0.0713303
Ssa#GRASP221220023	LOC106589546	Metabolism Mitochondria	Mitochondrial import receptor subunit TOM22 homolog	0.884671	0.128097	0.81945	0.675311	0.255426	0.573957	0.436807	0.250065
Ssa#GRASP209730469	Ssa#GRASP209730469	Metabolism Mitochondria	Malate dehydrogenase, mitochondrial precursor	0.874347	0.26821	0.56027	0.524871	0.455349	0.974792	0.628073	0.273468
Ssa#GRASP223649411	LOC106586222	Metabolism Mitochondria	cytochrome b reductase 1-like	0.853429	0.491302	0.196098	0.0982028	-0.141093	-0.128227	0.0783631	0.137837
Ssa#GI197632126	LOC106586370	Metabolism Mitochondria	12 kDa heat shock protein, mitochondria	0.84569	0.36792	1.25003	1.1671	0.727433	1.29324	0.968457	0.629314
Ssa#GRASP223648373	atad3	Metabolism Mitochondria	ATPase family AAA domain-containing protein 3	0.822592	0.563994	1.71673	1.80439	1.39879	1.92725	2.01993	1.44554
Ssa#S35483974	gfm1	Metabolism Mitochondria	Elongation factor G, mitochondrial	0.805336	0.280025	1.46319	1.34135	0.850403	1.53149	1.11316	0.810216
Ssa#S31963430	LOC106577478	Metabolism Mitochondria	Translocase of outer mitochondrial membrane 40 homolog, like	0.796874	0.184194	1.39947	1.12099	0.754771	1.47927	1.28645	0.906828
Ssa#S18890982	LOC106601733	Metabolism Mitochondria	Cytochrome b-c1 complex subunit 2, mitochondrial	0.786795	0.150348	0.635566	0.489511	0.56227	1.29267	0.745068	0.340266
Ssa#GRASP209738021	mrpl46	Metabolism Mitochondria	mitochondrial ribosomal protein L46	0.784098	0.400741	1.35016	1.13275	0.652271	1.25881	1.34741	0.831598
Ssa#GRASP221222003	LOC106586370	Metabolism Mitochondria	12 kDa heat shock protein, mitochondria	0.780844	0.243426	1.17279	1.04977	0.480526	0.955065	1.08151	0.617237
Omy#S23939618	uqcrfs1	Metabolism Mitochondria	Cytochrome b-c1 complex subunit Rieske, mitochondrial precursor	0.767286	0.401137	0.662604	0.652936	0.583537	1.1356	0.656985	0.575773
Ssa#S35518172	mrpl17	Metabolism Mitochondria	39S ribosomal protein L17, mitochondrial	0.721461	0.358005	1.15197	1.00644	0.885453	1.05645	1.05606	0.699588
Ssa#S35670630	LOC100196679	Metabolism Mitochondria	ATP synthase subunit beta, mitochondrial	0.684618	0.146167	0.618667	0.409821	0.542796	0.938696	0.692171	0.496333
Ssa#S35530095	LOC106574550	Metabolism Mitochondria	ATP synthase subunit beta, mitochondrial	0.678005	0.222015	0.526227	0.403582	0.719209	1.03733	0.649852	0.568619
Ssa#GRASP209731001	Ssa#GRASP209731001	Metabolism Mitochondria	S-adenosylmethionine mitochondrial carrier protein	0.672465	0.209967	0.930204	0.891233	0.66188	1.08092	1.05323	0.562398
Ssa#GRASP209732017	mrps18b	Metabolism Mitochondria	apolipoprotein A-I-like (LOC106577499)	0.656998	0.206512	0.929722	0.761179	0.480607	0.784005	0.754103	0.651512
Ssa#GRASP221221115	mrps11	Metabolism Mitochondria	mitochondrial ribosomal protein S11	0.649794	0.147283	1.04141	1.14575	0.515403	1.14923	0.889451	0.461379
Ssa#CA038013	LOC106561721	Metabolism Mitochondria	Cytochrome c oxidase subunit Vab	0.621665	0.377958	0.884925	0.752533	0.294987	0.766917	0.524523	0.332738
Ssa#GRASP223647757	Ssa#GRASP223647757	Metabolism Mitochondria	Trifunctional enzyme subunit beta, mitochondrial precursor	0.606673	0.271742	0.565796	0.447609	0.31984	0.844683	0.676219	0.512606
Ssa#GRASP223648685	stml2	Metabolism Mitochondria	Stomatin-like protein 2, mitochondrial	0.594242	0.255786	1.2218	0.955743	0.63821	1.27585	1.10548	0.689384
Ssa#S35486251	LOC106583951	Metabolism Mitochondria	Malic enzyme 3, NADP	0.592759	0.263717	-1.14228	-0.62056	-0.099709	0.0639268	-0.597283	-0.488362
Ssa#GRASP221220057	mrpl1	Metabolism Mitochondria	mitochondrial ribosomal protein L1	0.582691	0.34739	0.856563	0.664418	0.397997	0.786518	0.719763	0.505028
Ssa#S35593215	LOC106610355	Metabolism Mitochondria	Pyrophosphatase	0.550371	-0.00124864	1.06324	0.816568	0.582784	1.03486	1.15075	0.656161
Ssa#S31991180	LOC106591638	Metabolism Mitochondria	Mitochondrial import receptor subunit TOM70	0.550025	0.249493	0.668446	0.81323	0.29598	0.383591	0.705433	0.359506
Ssa#GRASP209153971	immt	Metabolism Mitochondria	Mitochondrial inner membrane protein	0.502344	0.234138	0.443444	0.438837	0.492922	0.858274	0.440756	0.300346
Ssa#GRASP209154299	LOC106588243	Metabolism Mitochondria	Mitochondrial import receptor subunit TOM40B	0.483063	0.218272	1.0542	0.974262	0.639874	0.940586	1.27356	0.782034
Ssa#GRASP209736713	mrpl49	Metabolism Mitochondria	mitochondrial ribosomal protein L49	0.482164	0.146606	0.824535	0.655345	0.574226	0.778944	0.886441	0.407412
Ssa#S35492982	LOC106571296	Metabolism Mitochondria	cytochrome c oxidase subunit 7A2, mitochondrial-like	0.468934	0.207719	0.828385	0.869951	0.836107	1.24562	0.761348	0.459946
Ssa#GRASP209737631	mrps6	Metabolism Mitochondria	mitochondrial ribosomal protein S6	0.454102	0.0286518	0.496187	0.616063	0.492676	0.876508	0.714386	0.622818
Ssa#GRASP209737537	LOC106587304	Metabolism Mitochondria	Ubiquinol-cytochrome c reductase, Rieske iron-sulfur polypeptide 1	0.424789	0.388023	0.655324	0.532882	0.449964	0.986031	0.550202	0.450621
Ssa#EL698175	atp5g3	Metabolism Mitochondria	ATP synthase, H+ transporting, mitochondrial F0 complex, subunit c3	0.400719	0.0982234	0.506015	0.429299	0.473947	0.90462	0.629393	0.490686
Ssa#GRASP209737331	LOC106565809	Metabolism Mitochondria	Mitochondrial intermembrane space import and assembly protein 40	0.381643	0.292789	1.09283	1.05975	0.680746	0.862903	1.00636	0.82507
Ssa#TC80325	ptcd3	Metabolism Mitochondria	pentatricopeptide repeat domain 3	0.37524	0.157734	0.77359	0.708625	0.562572	0.983894	0.649206	0.357291
Ssa#GRASP209154833	quinone	Metabolism Mitochondria	Dihydroorotate dehydrogenase	0.365618	0.110375	1.13802	1.0343	0.517538	1.15859	1.16927	0.642899
Ssa#GRASP221221985	mrps34	Metabolism Mitochondria	mitochondrial ribosomal protein S34	0.359231	0.147993	0.680161	0.681684	0.300708	0.832031	0.755511	0.67048
Ssa#S35558354	sync	Metabolism Mitochondria	syncoilin, intermediate filament protein	0.355046	-0.0907507	1.14403	0.860605	0.323505	0.539529	1.17171	0.635643
Ssa#TC98412	LOC106565357	Metabolism Mitochondria	Mitochondrial import receptor subunit TOM6 homolog	0.336864	0.175455	0.877828	0.609872	0.22153	0.647096	0.910219	0.716871
Ssa#S31993843	akip	Metabolism Mitochondria	Aurora kinase A-interacting protein	0.333492	0.0619382	0.531857	0.530319	0.440686	0.828371	0.579925	0.397231
Ssa#GRASP209733121	LOC106601652	Metabolism Mitochondria	Acylpyruvase FAHD1, mitochondrial	0.312246	0.297943	0.614546	0.764235	0.718017	0.760157	0.895923	0.522502
Ssa#GRASP209736969	LOC106575108	Metabolism Mitochondria	39S ribosomal protein L39, mitochondrial-like	0.309615	0.121655	0.609699	0.632559	0.551405	1.01618	0.595745	0.499978
Ssa#GRASP223648261	LOC106569347	Metabolism Mitochondria	ATP-binding cassette sub-family B member 8, mitochondrial	0.276327	0.00365789	0.549571	0.560228	0.179518	0.698093	0.953084	0.515973
Ssa#GRASP209151055	LOC106578494	Metabolism Mitochondria	Holocytochrome c synthase	0.270823	0.20836	0.690559	0.545171	0.646427	1.05431	0.641904	0.485626
Ssa#GRASP209734819	LOC106613497	Metabolism Mitochondria	39S ribosomal protein L47, mitochondrial-like	0.263667	0.153886	0.610085	0.55698	0.240957	0.583736	0.795951	0.569258
Ssa#GRASP209730329	LOC106565519	Metabolism Mitochondria	elongation factor Ts, mitochondrial	0.23487	0.0584398	0.93035	0.805873	0.508616	0.854966	0.835848	0.581826
Ssa#GRASP209736971	LOC106587585	Metabolism Mitochondria	39S ribosomal protein L4, mitochondrial-like	0.228412	0.191676	0.869451	0.665126	0.585473	0.880327	0.672108	0.589206
Ssa#S31985674	LOC106585386	Metabolism Mitochondria	28S ribosomal protein S30, mitochondrial-like	0.225668	0.163809	0.723337	0.891782	0.598546	0.796083	0.949097	0.766778
Ssa#S31979703	LOC106576546	Metabolism Mitochondria	Peptidase	0.210656	0.136245	0.366618	0.242451	0.255724	0.433403	0.86977	0.497311
Ssa#GRASP223673102	LOC106576077	Metabolism Mitochondria	Single-stranded DNA-binding protein, mitochondrial	0.176277	0.0538235	0.912566	0.770042	0.569303	0.910846	0.865997	0.763917
Ssa#GRASP209735091	LOC106578379	Metabolism Mitochondria	methionine-R-sulfoxide reductase B2, mitochondrial-like	0.166958	0.319233	-0.183836	-0.0858902	1.3824	1.03806	-0.101604	0.00494127
Ssa#GRASP221221259	LOC106598937	Metabolism Mitochondria	cytochrome b-c1 complex subunit 6, mitochondrial-like	0.131523	0.0199318	0.835963	0.625946	0.502717	0.715251	0.572196	0.292418
Ssa#GRASP209156247	LOC106606699	Metabolism Mitochondria	Hydroxyacylglutathione hydrolase, mitochondrial	0.0956422	0.188315	0.213261	0.348574	0.591589	0.526614	0.82086	0.507695
Ssa#GRASP223648391	lonp1	Metabolism Mitochondria	Lon protease homolog, mitochondrial	0.0806432	-0.204702	0.61222	0.440796	0.66503	1.00717	0.966068	0.471022
Ssa#GRASP209150415	LOC106562243	Metabolism Mitochondria	Aspartate aminotransferase, mitochondrial	0.0736577	-0.0990274	0.751645	0.684909	-0.214634	0.444488	0.916785	0.509665
Ssa#S30263228	LOC106612556	Metabolism Mitochondria	succinate dehydrogenase [ubiquinone] cytochrome b small subunit B, mitochondrial-like	0.0653898	0.0318094	0.520014	0.402125	0.223854	0.579604	0.846493	0.576473
Ssa#S31998118	Ssa#S31998118	Metabolism Mitochondria	Creatine kinase, mitochondrial 1	0.0464972	-0.263173	-0.970719	-0.724169	-0.824139	-0.645714	-0.89038	-0.734901
Ssa#GRASP223673016	LOC106562090	Metabolism Mitochondria	Glycine cleavage system protein H	0.0172966	0.351376	-0.347792	-0.401902	-0.00574006	-0.307208	-1.56742	-1.0201
Ssa#S18856731	glrx2	Metabolism Mitochondria	Glutaredoxin 2	-0.191161	-0.0587072	0.593951	0.594758	0.415191	1.01767	0.439459	0.371459
Ssa#KSS1789	LOC106569987	Metabolism Mitochondria	Chromodomain-helicase-DNA-binding protein 4	-0.193645	-0.102231	0.443992	0.667283	0.49501	0.808687	0.407019	0.29122
Ssa#DW540656	LOC106588422	Metabolism Mitochondria	Chromodomain-helicase-DNA-binding protein 4	-0.19444	0.242914	1.14497	0.871981	0.821413	0.585782	1.17721	0.92043
Ssa#S30234760	LOC106611553	Metabolism Mitochondria	Quinoid dihydropteridine reductase b1	-0.304847	-0.286	-1.02978	-0.945792	-0.955883	-0.872102	-0.828707	-0.400786
Ssa#TC100759	LOC106592100	Metabolism Mitochondria	calcium-binding mitochondrial carrier protein SCaMC-3-like	-0.570611	-0.101526	-0.811031	-0.530728	-0.418912	-0.276234	-0.988589	-0.54893
Ssa#GRASP209736785	LOC106579596	Metabolism Mitochondria	cytochrome c oxidase subunit 4 isoform 1, mitochondrial-like	-0.618235	-0.27102	1.33917	0.615208	-0.724333	0.736631	0.219954	-0.910959
Omy#CA384682	gcshb	Metabolism Mitochondria	Mitochondrial glycine cleavage system H protein	-1.07637	-0.456536	-0.27346	-0.293301	0.172399	0.366041	-0.348278	-0.392632
Ssa#GRASP209732023	LOC106567822	Metabolism Mitochondria	mitochondrial uncoupling protein 2-like	-1.45603	-1.06836	-0.568586	-0.831271	-0.19202	-0.204216	-1.30918	-0.84262
Ssa#TC74304	LOC106564571	Metabolism Mitochondria	Glutaryl-CoA dehydrogenase, mitochondrial	-1.51076	-1.05366	-0.504368	-0.498649	0.211317	0.151793	-0.363959	-0.270529
Ssa#S35551485	LOC106567822	Metabolism Mitochondria	mitochondrial uncoupling protein 2-like	-1.71441	-1.03871	-0.655479	-0.881899	0.103706	-0.298499	-1.33866	-0.850879
Ssa#S18879537	trmt6	Metabolism Nuclease	TRNA	0.51083	0.247134	1.09069	1.08975	0.791966	0.978493	0.877541	0.645353
Ssa#GRASP209735235	Ssa#GRASP209735235	Metabolism Nuclease	Ribonuclease P/MRP protein subunit POP5	0.285106	0.0826226	0.512916	0.691939	0.787043	0.878288	0.567316	0.449157
Omy#TC153278	TC153278	Metabolism Nuclease	Centromere protein U	0.0633414	0.078166	1.05407	1.00777	-0.0862552	0.271475	1.03787	0.922795
Ssa#GRASP223647223	LOC106566468	Metabolism Nuclease	deoxyribonuclease gamma-like	-0.0090746	0.0343332	1.08071	0.764749	0.71003	0.920598	0.619524	0.470525
Ssa#S35661145	LOC106581956	Metabolism Nuclease	deoxyribonuclease-2-alpha-like	-0.459164	-0.598956	-0.812954	-1.10294	0.0797204	-0.313291	-0.67131	-0.407812
Ssa#EG935968	Ssa#EG935968	Metabolism Nuclease	Poly(U)-specific endoribonuclease-C	-0.468306	-0.186128	-1.25113	-0.898604	-1.04744	-1.2674	-0.680948	-0.533174
Ssa#DW533792	LOC106568870	Metabolism Nuclease	5 -3 exoribonuclease 1	-0.824829	-0.193047	-0.352394	-0.319924	-0.319565	-0.564678	-0.266596	-0.0700719
Ssa#S31981759	rnt2	Metabolism Nuclease	Ribonuclease T2	-0.888756	-1.15006	-0.795861	-1.0349	-0.241119	-0.389016	-0.521589	-0.299439
Ssa#S35534614	LOC106611445	Metabolism Nuclease	deoxyribonuclease gamma-like	-1.36384	-0.145636	0.101268	0.0418755	3.41538	1.4931	0.0504004	0.135906
Ssa#GI223646523	cdd	Metabolism Nucleotide	Cytidine deaminase	4.60728	3.15087	5.30532	4.76409	4.45203	3.5364	4.20454	2.47588
Ssa#GRASP221219653	LOC106569611	Metabolism Nucleotide	Nicotinamide riboside kinase 2	2.42952	0.574214	-0.118723	-0.449499	-0.256906	1.67804	-0.316533	-0.0942575
Ssa#GRASP209154227	rir2	Metabolism Nucleotide	Ribonucleotide reductase M2 polypeptide	1.31518	0.0259178	1.32883	1.15958	0.440719	0.678282	1.10707	1.00955
Ssa#GRASP221219985	kad	Metabolism Nucleotide	Adenylate kinase	1.17932	0.37634	-0.578875	-0.55684	0.392285	0.555971	-0.390723	-0.651974
Ssa#GRASP209156225	ctps1	Metabolism Nucleotide	CTP synthase 1a	0.954599	0.471516	1.7448	1.43915	0.830454	1.47572	1.5176	1.20508
Ssa#S46932347	ndka	Metabolism Nucleotide	Nucleoside diphosphate kinase A	0.864382	-0.246649	-0.977993	-0.595464	-1.04426	-0.225418	-0.611403	-0.491794
Ssa#GRASP221219283	LOC106584056	Metabolism Nucleotide	Uridine-cytidine kinase 2a	0.766227	0.538364	1.45494	1.42759	0.86848	0.952786	1.31938	0.864979
Ssa#GRASP223647593	upp1	Metabolism Nucleotide	Uridine phosphorylase 2	0.719852	0.526074	1.72674	1.19969	0.764114	0.928352	1.48509	0.808607
Ssa#GRASP209733053	ada	Metabolism Nucleotide	Adenosine deaminase	0.637159	1.0117	0.540418	0.1608	0.739109	0.429037	0.061632	-0.0255866
Ssa#GRASP209735047	dck	Metabolism Nucleotide	Deoxycytidine kinase	0.505965	0.265231	1.26254	1.31005	0.709169	0.807885	1.63075	1.00973
Ssa#GRASP209733641	hdd1a	Metabolism Nucleotide	Pseudouridine-5-monophosphatase	0.472339	0.151201	1.03235	0.695428	0.414991	0.390929	1.33702	0.943152
Ssa#S31995694	LOC106562063	Metabolism Nucleotide	adenine phosphoribosyltransferase-like	0.364883	0.333354	0.991154	0.791321	0.116557	0.577423	1.13286	0.519393
Ssa#GRASP209738163	Ssa#GRASP209738163	Metabolism Nucleotide	Probable dimethyladenosine transferase	0.287637	0.962509	0.942452	0.417054	0.200776	0.592562	0.816537	1.04099
Ssa#S30246228	LOC106571444	Metabolism Nucleotide	CAD protein	0.259044	0.199957	1.19269	1.06421	0.471019	0.68011	0.908614	0.868155
Ssa#GRASP209155377	paps2	Metabolism Nucleotide	Bifunctional 3 -phosphoadenosine 5 -phosphosulfate synthase 1	0.200088	-0.19429	0.0396718	-0.0735429	-0.814544	-0.46861	-0.0616919	-0.371386
Ssa#GRASP209156059	rir1	Metabolism Nucleotide	Ribonucleotide reductase M1 polypeptide	0.198845	-0.0702067	0.925866	0.854841	0.0843811	0.387685	0.809427	0.760793
Ssa#S47624818	rir1	Metabolism Nucleotide	Ribonucleotide reductase M1 polypeptide	0.176267	-0.0932078	0.846188	0.808067	0.165838	0.343035	0.668251	0.671176
Ssa#GRASP209736471	ndk3	Metabolism Nucleotide	NME/NM23 nucleoside diphosphate kinase 2a	0.135543	-0.0930514	0.487635	0.393528	-0.181163	0.0501881	0.87877	0.622478
Ssa#GRASP209737255	xtp3a	Metabolism Nucleotide	XTP3-transactivated gene A protein homolog	0.120282	-0.000227576	1.08041	0.95862	-0.145794	0.190028	0.586283	0.479557
Ssa#TC111462	Ssa#TC111462	Metabolism Nucleotide	adenosine triphosphatase subunit 6	0.0645736	-0.103869	-0.222315	0.0592478	-0.871602	-0.682208	0.333983	0.0741028
Ssa#S35661017	xdh	Metabolism Nucleotide	Xanthine dehydrogenase/oxidase	-0.0376603	-0.181622	-0.948465	-1.08622	-0.945645	-0.958618	-0.913361	-1.02189
Ssa#S32008775	rir2	Metabolism Nucleotide	Ribonucleotide reductase M2 polypeptide	-0.063641	0.00741295	1.16714	0.903744	0.340116	0.499381	1.15507	0.903511
Ssa#GRASP209735383	tysy	Metabolism Nucleotide	Thymidylate synthase	-0.172355	-0.139477	1.06337	0.977515	-0.342655	0.060503	0.653365	0.603964
Omy#S15341157	gch1	Metabolism Nucleotide	GTP cyclohydrolase 2 - Ident 75	-0.243793	-0.266403	1.03982	0.737406	0.875463	0.806973	1.36431	0.695836
Ssa#S35500323	dnph1	Metabolism Nucleotide	Deoxyribonucleoside 5_-monophosphate N-glycosidase	-0.316461	-0.464237	0.247876	0.406121	-0.97758	-0.524284	0.429917	0.326511
Ssa#STIR44301	LOC106608992	Metabolism Nucleotide	Purine nucleoside phosphorylase 5b	-0.369496	-0.220969	-0.070525	-0.353037	0.0390459	0.222801	-0.245491	-0.962731
Ssa#GRASP223647481	ampd3	Metabolism Nucleotide	Adenosine monophosphate deaminase 3a	-0.565796	-0.34053	-0.855837	-0.723408	-0.792228	-0.61848	-1.09336	-0.797707
Ssa#GRASP209153903	Ssa#GRASP209153903	Metabolism Nucleotide	Cytosolic purine 5-nucleotidase	-0.610111	-0.275956	-1.13815	-0.88112	-0.587647	-1.24199	-1.41785	-1.06861
Ssa#GRASP223673220	adk	Metabolism Nucleotide	Adenosine kinase	-1.07058	-0.36196	-0.758523	-0.483391	-0.574631	-0.619389	-0.397925	-0.149639
Ssa#TC104277	entpd1	Metabolism Nucleotide	ectonucleoside triphosphate diphosphohydrolase 1	-1.20361	-0.313338	-0.700111	0.534933	-1.40106	-0.571888	-1.30031	-1.0841
Ssa#EG863799	LOC106608238	Metabolism P450	Cytochrome P450, family 46, subfamily A, polypeptide 2	0.33738	0.287257	0.911295	0.346518	0.277677	0.688884	0.80067	1.01519
Ssa#GRASP209148958	LOC106574251	Metabolism P450	cytochrome P450 20A1-like	-0.525338	-0.464989	-0.766492	-0.698774	-0.811147	-0.774077	-0.506911	-0.314996
Ssa#S35543751	LOC106580755	Metabolism P450	cytochrome P450 2M1-like	-0.78914	-0.296107	0.0488444	-0.102887	3.65548	2.8402	1.97824	1.12918
Ssa#S47625152	cyp1a	Metabolism P450	Cytochrome P450 1A1	-1.41343	0.230891	-1.60317	-1.30279	2.0914	0.0806222	-1.87712	-1.38694
Ssa#GRASP209155391	cyp1a	Metabolism P450	Cytochrome P450 1A1	-1.62485	0.105059	-1.52718	-1.29116	1.14323	-0.37202	-1.71203	-1.15741
Ssa#AJ424540	mmp13	Metabolism Protease	MMP 13 or Collagenase 3	2.76303	1.86361	4.19296	3.29856	2.52158	2.53874	2.16652	0.937883
Ssa#KSSb2780	mmp9	Metabolism Protease	Matrix metalloproteinase-9	2.74063	1.79796	3.02485	1.96509	2.26028	2.45561	1.63479	0.643345
Ssa#GRASP209156091	mmp13	Metabolism Protease	MMP 13 or Collagenase 3	2.69978	1.90354	4.19718	3.22933	2.53422	2.58297	2.08844	1.0136
Ssa#GRASP209155851	mmp9	Metabolism Protease	Matrix metalloproteinase-9	2.68937	1.82747	3.20812	1.97952	2.27109	2.369	1.51695	0.579078
Ssa#S18857994	mmp13	Metabolism Protease	MMP 13 or Collagenase 3	2.48944	0.710567	3.42312	2.16066	0.805124	1.47052	1.66096	0.280579
Ssa#AM402682	LOC100195750	Metabolism Protease	Cathepsin M (catm)	2.43525	1.71584	-0.537568	-0.163476	1.07336	0.425173	-0.412542	-0.286878
Ssa#S31997300	mmp13	Metabolism Protease	MMP 13 or Collagenase 3	1.90849	0.347571	2.46887	1.25983	0.596551	1.15218	0.942213	-0.0578841
Ssa#S25807320	mmp13	Metabolism Protease	MMP 13 or Collagenase 3	1.76026	0.501372	2.76583	1.52328	0.732721	1.34957	1.15684	0.223863
Ssa#CL17Contig1	mmp9	Metabolism Protease	Matrix metalloproteinase-9	1.16822	0.37263	1.05585	0.564213	0.222524	0.773581	0.365331	-0.0841767
Ssa#GRASP221219283	LOC106584056	Metabolism Protease	Uridine-cytidine kinase 2a	0.766227	0.538364	1.45494	1.42759	0.86848	0.952786	1.31938	0.864979
Ssa#S18872251	LOC106568831	Metabolism Protease	Presequence protease, mitochondrial	0.524821	0.248283	0.74875	0.732267	0.354893	0.793251	1.08403	0.542314
Ssa#GRASP209152174	LOC106613599	Metabolism Protease	Neurolysin	0.511446	-0.00553722	1.04477	0.688138	0.309512	0.493358	0.791812	0.504218
Ssa#CL183Contig1	LOC106612465	Metabolism Protease	serglycin-like	0.502386	-0.444975	-0.988074	-0.890138	-0.172533	-0.546763	-0.839208	-0.316702
Ssa#GRASP209733217	psa5	Metabolism Protease	Proteasome subunit alpha type-5	0.499644	0.0509334	0.59743	0.561637	0.914763	0.818428	1.01931	0.904647
Ssa#S51751177	LOC100302417	Metabolism Protease	hatching enzyme	0.377172	0.529172	0.812373	0.649242	0.496583	0.482703	1.23531	1.02091
Ssa#S47625024	catk	Metabolism Protease	Cathepsin Sb, tandem duplicate 2	0.299279	0.140977	-0.812546	-0.36461	-0.547768	-0.459986	-0.345659	-0.899602
Ssa#DW550176	htra3	Metabolism Protease	Serine protease HTRA1	0.268867	0.041657	-0.282244	0.350285	-1.14246	-1.09497	0.087946	-0.179337
Ssa#TC102680	LOC106606214	Metabolism Protease	Retinoid-inducible serine carboxypeptidase	0.240705	-0.163803	-0.797948	-0.514093	-0.249705	-0.52642	-0.691334	-0.570081
Ssa#S35523233	LOC106587571	Metabolism Protease	HEAT repeat-containing protein 3	0.233782	0.17452	0.724367	0.800872	0.407539	0.591756	0.683699	0.475857
Ssa#S47624978	LOC106598227	Metabolism Protease	Serine protease 23 (prs23)	0.135699	0.00571618	-1.16349	-0.516768	-0.728621	-0.706903	0.020728	-0.353991
Omy#S19710761	cfdl	Metabolism Protease	Complement factor D	0.116424	-0.184306	-1.10447	-0.823257	-0.825988	-0.975449	-1.21672	-0.850247
Ssa#S35507776	LOC106598227	Metabolism Protease	Serine protease 23 (prs23)	0.0694336	-0.135557	-1.2567	-0.44359	-1.17847	-1.20513	-0.057682	-0.386404
Ssa#S35566557	catk	Metabolism Protease	Cathepsin Sb, tandem duplicate 2	0.037653	-0.111009	-0.70633	-0.408254	-0.808578	-0.797237	-0.359522	-1.06132
Ssa#GRASP209155739	LOC106598227	Metabolism Protease	Serine protease 23 (prs23)	-0.0777387	-0.0871502	-1.1407	-0.435568	-1.25102	-1.11128	0.115978	-0.21325
Ssa#GRASP209155899	LOC106603199	Metabolism Protease	procollagen C-endopeptidase enhancer 2-like	-0.105208	0.0102311	-1.19743	-0.725208	-0.662366	-0.623125	-0.892683	-0.365084
Ssa#S30284929	LOC106577049	Metabolism Protease	HtrA serine peptidase 1b	-0.258993	-0.270526	-1.0014	-0.47361	0.222689	-0.182032	-0.853951	-0.639703
Ssa#S35564994	LOC106607946	Metabolism Protease	serine protease 23-like	-0.4526	-0.187243	-1.46781	-0.740039	-0.718483	-0.852077	-1.19508	-0.375277
Ssa#GRASP209150748	htra1	Metabolism Protease	Serine protease HTRA1	-0.631641	-0.110307	-0.713088	-0.757151	-0.634007	-0.849123	-1.30934	-0.917515
Ssa#S18866493	LOC106578314	Metabolism Protease	Angiotensin-converting enzyme	-0.635932	-0.503953	-0.310679	-0.116352	-0.879222	-1.39074	-0.0787694	-0.0750782
Omy#S34421830	S34421830	Metabolism Protease	Dipeptidase 1	-0.660368	-0.445061	-0.86848	-0.590812	0.578834	0.23849	-1.14599	-0.557333
Ssa#TC92565	LOC106580081	Metabolism Protease	Proprotein convertase subtilisin/kexin type 5b	-0.698173	-0.171654	-0.380905	-0.0791955	-0.635778	-0.874068	-0.290616	-0.106783
Ssa#S18861796	LOC106571463	Metabolism Protease	Meprin A subunit alpha	-0.74145	-0.397511	-0.438043	-0.501785	-0.270382	-0.837245	-0.411168	-0.269404
Ssa#TC103971	LOC106603058	Metabolism Protease	cystatin-B-like	-0.796419	-0.012473	-0.705634	-0.41012	-0.443163	-0.494733	-0.0484343	-0.157404
Ssa#S35661538	LOC106562343	Metabolism Protease	xaa-Pro dipeptidase-like	-0.811132	-0.558078	-0.849327	-0.912833	-0.73372	-0.797422	-0.839297	-0.495864
Ssa#GRASP209154219	tm163	Metabolism Protease	Transmembrane protein 163	-0.919301	-0.820815	-0.706154	-0.826515	-0.20708	-0.262656	-1.66852	-1.08504
Ssa#GRASP223648739	pcolce2	Metabolism Protease	Procollagen C-endopeptidase enhancer 2b	-1.06942	-0.285008	-0.811722	-0.439578	-1.11301	-1.01364	-0.608807	-0.460479
Ssa#S35567221	LOC106589985	Metabolism Protease	Calpain 9	-1.07993	-0.552289	0.76312	0.53899	1.51874	1.49847	0.61332	0.719127
Ssa#CK886161	LOC106578314	Metabolism Protease	Angiotensin-converting enzyme	-1.17269	-0.866165	-0.86308	-0.465278	-1.31841	-1.24325	-0.341356	-0.186362
Ssa#GRASP223649409	LOC106604707	Metabolism Protease	serine protease 23-like	-1.20934	-0.277234	-0.535609	-0.29731	-0.901751	-0.675375	-0.501054	-0.443745
Ssa#DY715938	capn10	Metabolism Protease	Calpain-1 catalytic subunit	-1.20963	-0.0618786	-0.226071	-0.12379	-0.017813	-0.120245	-0.0495932	-0.13731
Ssa#S35553637	LOC106587445	Metabolism Protease	Calpain 9 - Ident 95	-1.31511	-0.90094	0.234181	-0.204943	1.46281	1.12462	0.25895	0.209037
Ssa#GRASP221219529	prs27	Metabolism Protease	Serine protease 27	-2.43934	-1.77158	-0.514023	-0.536259	-0.168432	-0.474184	-0.816421	-0.742773
Ssa#S35590181	LOC106577897	Metabolism Protease inhibitor	Plasminogen activator inhibitor type 1-like	3.10091	1.16929	2.51163	1.58231	-0.130669	0.580777	2.38357	0.734099
Ssa#GRASP223647585	timp3	Metabolism Protease inhibitor	Tissue inhibitor of metalloproteinase 2a	1.41843	0.843512	1.17303	0.724359	0.52928	0.773024	1.04525	0.303587
Ssa#GRASP209154597	gdn	Metabolism Protease inhibitor	serine (or cysteine) proteinase inhibitor clade E, nexin, plasminogen activator inhibitor type 1-like	0.806343	0.652189	0.310258	0.149629	0.480631	0.327049	0.373661	0.185372
Omy#S19710729	S19710729	Metabolism Protease inhibitor	Tryptophanyl-tRNA synthetase	0.663355	0.135455	1.25155	0.956112	0.427824	0.82308	1.24268	0.531137
Ssa#S35472944	Ssa#S35472944	Metabolism Protease inhibitor	Kunitz-type protease inhibitor 2 precursor	0.211113	1.33119	0.467244	1.1133	1.27793	1.23841	1.35755	1.14552
Ssa#DY721189	LOC106569289	Metabolism Protease inhibitor	peptidase inhibitor 15-like	-0.592729	-0.258739	-1.09748	-1.0535	-0.0819734	-0.0494034	-1.31537	-0.895619
Ssa#S48397889	LOC106571141	Metabolism Protease inhibitor	kunitz-type protease inhibitor 1-like	-1.07826	-0.114036	-0.360561	-0.305429	-1.00534	-0.810504	-0.344658	-0.166499
Ssa#GRASP209154387	LOC106612675	Metabolism Protease inhibitor	kunitz-type protease inhibitor 2-like	-1.24432	-0.943217	-0.418608	-0.606057	-0.0117039	-0.182501	-0.714173	-0.542199
Ssa#S30279553	LOC106611915	Metabolism Protease inhibitor	trypsin inhibitor ClTI-1-like	-1.25363	-0.707611	-0.0910956	-0.0438167	1.09142	0.762475	-0.0944312	-0.110045
Ssa#EG849724	LOC106610865	Metabolism Protease inhibitor	kunitz-type protease inhibitor 1-like	-1.36245	-0.693293	0.236907	-0.0686006	0.294971	0.297534	0.197973	0.152265
Ssa#STIR19003	LOC106587184	Metabolism Protease inhibitor	Lysine--tRNA ligase	-1.39481	-1.00682	-0.14799	-0.35944	0.701411	0.351002	-0.266709	-0.289299
Omy#S18093367	spint1a	Metabolism Protease inhibitor	Kunitz-type protease inhibitor 1 precursor	-1.63266	-0.999734	0.0148166	-0.269826	0.784423	0.519675	0.0662028	0.0051945
Ssa#S48436303	LOC106611915	Metabolism Protease inhibitor	trypsin inhibitor ClTI-1-like	-1.69223	-1.11766	-0.0270038	-0.225045	0.0463828	0.261924	-0.667268	-0.392834
Ssa#S35527824	LOC106611915	Metabolism Protease inhibitor	trypsin inhibitor ClTI-1-like	-1.80462	-1.35536	0.178465	-0.368282	-0.383311	0.0719214	-0.931595	-0.57983
Ssa#S35541130	LOC106612675	Metabolism Protease inhibitor	kunitz-type protease inhibitor 2-like	-2.32679	-1.66813	-0.261979	-0.512569	0.299315	0.005399	-0.838158	-0.564732
Ssa#S32011443	rpl3l	Metabolism Protein biosynthesis	Ribosomal protein L3	1.41855	0.569191	0.32058	0.0104222	0.278943	0.920792	0.199714	0.254259
Ssa#GRASP209155995	rpl7l1	Metabolism Protein biosynthesis	60S ribosomal protein L7-like 1	1.29492	0.275939	1.05868	1.05804	0.686911	0.783671	0.892962	0.751391
Ssa#GRASP209153131	sycc	Metabolism Protein biosynthesis	Cysteine--tRNA ligase, cytoplasmic	1.2581	-0.181617	0.43186	0.536366	0.127272	0.317028	0.835005	0.475743
Ssa#TC99926	LOC106572754	Metabolism Protein biosynthesis	Serine--tRNA ligase, cytoplasmic	1.15244	0.440686	1.68203	1.41021	0.789321	1.43447	1.7455	1.0031
Ssa#CL289Contig1	LOC106608954	Metabolism Protein biosynthesis	Eukaryotic initiation factor 4A-III	1.01971	0.417724	1.49724	1.22971	0.673477	0.946133	1.03649	0.731617
Ssa#GRASP223649213	LOC106575933	Metabolism Protein biosynthesis	Ribosome biogenesis protein WDR12	0.85015	0.499755	1.45101	1.45651	0.892632	1.12285	1.24098	0.762658
Ssa#GRASP209155507	eif4e1a	Metabolism Protein biosynthesis	Eukaryotic translation initiation factor 4E	0.746808	0.244408	1.18229	1.20206	0.555195	1.13212	1.07716	0.555749
Ssa#GRASP209735493	yars	Metabolism Protein biosynthesis	Tyrosine--tRNA ligase, cytoplasmic	0.671041	0.0455014	1.20525	0.964349	0.690262	0.832314	1.08458	0.677056
Ssa#GRASP209154829	if2a	Metabolism Protein biosynthesis	Eukaryotic translation initiation factor 2 subunit 1	0.649756	0.338839	1.48911	1.37872	0.912256	1.1977	1.40129	1.01199
Ssa#KSS3189	if4e	Metabolism Protein biosynthesis	Eukaryotic translation initiation factor 4E	0.648097	0.175275	1.48999	1.35067	1.00637	1.23371	1.24738	0.906448
Ssa#S18879267	grwd1	Metabolism Protein biosynthesis	Histone-binding protein RBBP7	0.642945	0.285037	0.930774	0.928384	0.595006	0.604223	0.661126	0.522279
Ssa#S35582337	LOC106609534	Metabolism Protein biosynthesis	Ribosomal L1 domain-containing protein 1	0.638914	0.336877	1.31031	1.30751	0.784552	0.959203	1.11366	0.895455
Ssa#S31975575	yars	Metabolism Protein biosynthesis	Tyrosine--tRNA ligase, cytoplasmic	0.58352	0.201315	1.26224	1.08014	0.82667	0.914273	1.38789	0.874557
Ssa#S48421375	LOC106610842	Metabolism Protein biosynthesis	Eukaryotic translation initiation factor 2-alpha kinase 4	0.531519	0.824784	0.921382	-0.34284	0.361668	0.476997	0.276569	0.146474
Ssa#KSS5037	LOC106587155	Metabolism Protein biosynthesis	Eukaryotic translation initiation factor 4, gamma 2a	0.429771	0.2608	0.866229	0.60544	0.44187	0.352818	0.793911	0.745507
Ssa#GRASP223647535	sylc	Metabolism Protein biosynthesis	Leucyl-tRNA synthetase b	0.426174	0.0080188	1.00951	0.838617	0.355672	0.787783	0.910447	0.50598
Ssa#S35692931	LOC106566149	Metabolism Protein biosynthesis	Methionine--tRNA ligase, cytoplasmic;	0.423799	0.137756	1.11066	0.933358	0.603941	0.936992	1.13834	0.717079
Ssa#EG872251	LOC106611818	Metabolism Protein biosynthesis	Eukaryotic translation termination factor 1	0.422054	0.357783	0.819684	0.823464	0.65699	0.529726	0.884275	0.575771
Ssa#S35582023	LOC106567354	Metabolism Protein biosynthesis	Serine--tRNA ligase, cytoplasmic	0.389309	-0.0468819	0.601184	0.447677	0.4018	0.228485	1.00197	0.614821
Ssa#S30240494	LOC106605356	Metabolism Protein biosynthesis	Ribosome biogenesis protein BMS1 homolog	0.375042	0.349955	0.902914	0.835046	0.713673	0.80646	0.794464	0.760455
Ssa#GRASP221221985	mrps34	Metabolism Protein biosynthesis	mitochondrial ribosomal protein S34	0.359231	0.147993	0.680161	0.681684	0.300708	0.832031	0.755511	0.67048
Ssa#GRASP209734589	if6	Metabolism Protein biosynthesis	Eukaryotic translation initiation factor 6	0.34682	0.171813	0.920449	0.856697	0.554464	0.838794	0.951455	0.649223
Ssa#S30284957	syrc	Metabolism Protein biosynthesis	Arginine--tRNA ligase, cytoplasmic	0.342547	0.0242212	0.899543	0.806415	0.766392	0.890275	0.927788	0.703514
Ssa#GRASP209733089	LOC106608971	Metabolism Protein biosynthesis	H/ACA ribonucleoprotein complex subunit 3	0.334307	0.28029	0.893505	0.7573	0.385812	0.516563	0.567199	0.535511
Ssa#GRASP209734385	LOC106588066	Metabolism Protein biosynthesis	Component of oligomeric golgi complex 8	0.318162	0.250362	1.06695	0.982168	1.01841	1.04835	0.989749	0.89774
Ssa#TC81452	LOC106568532	Metabolism Protein biosynthesis	Asparagine--tRNA ligase, cytoplasmic	0.28853	0.145284	0.946321	0.597261	0.0886264	0.728008	1.10247	0.674383
Ssa#S30294149	LOC106585996	Metabolism Protein biosynthesis	Threonyl-tRNA synthetase	0.257205	0.13925	0.826884	0.599403	0.599559	0.726463	1.12031	0.713493
Ssa#GRASP223648629	eif4e2	Metabolism Protein biosynthesis	Eukaryotic translation initiation factor 4E family member 2 related sequence 1	-0.455647	-0.0392689	-0.599239	-0.512776	-0.586528	-0.500222	-1.17096	-0.852899
Ssa#CB511373	Ssa#CB511373	Metabolism Protein biosynthesis	Eukaryotic translation initiation factor 4H	-0.842806	-0.477967	-0.598036	-0.735462	-0.0646092	-0.409707	-0.690833	-0.175923
Ssa#S32000932	LOC106601562	Metabolism Protein biosynthesis	Eukaryotic translation initiation factor 3 subunit D	-1.04888	-0.0119934	-0.162341	-0.125577	-0.159868	-0.0335912	0.0459318	-0.0883919
Ssa#S48396976	LOC106601201	Metabolism Protein biosynthesis	Inactive ubiquitin carboxyl-terminal hydrolase 53	-1.27834	-0.673219	-0.729698	-0.496076	-1.56451	-0.968148	-1.36113	-1.25897
Ssa#GRASP209737765	LOC106613699	Metabolism Protein biosynthesis	40S ribosomal protein S27-like	-1.62201	-0.993024	-1.59757	-1.20928	-1.57613	-1.63501	-1.5942	-0.968054
Ssa#GRASP221221093	LOC106582767	Metabolism Retinoid	retinoid-binding protein 7-like	3.72086	4.04907	-0.0923547	-0.162832	3.24333	1.98177	-0.102031	-0.144439
Ssa#S35500145	LOC106599103	Metabolism Retinoid	Retinoic acid receptor RX	2.82588	2.9941	-0.401617	-0.351412	2.5948	1.61078	-0.056066	-0.063108
Ssa#S35700248	LOC106575940	Metabolism Retinoid	Cytochrome P450 27C1	1.56986	1.35204	0.326549	0.0813702	0.199525	-0.253369	-1.46018	-1.10488
Ssa#S35501677	LOC106578982	Metabolism Retinoid	retinol-binding protein 4-B	0.708328	0.0788128	-1.14544	-0.046536	-0.106814	-0.141032	-1.54197	-0.786549
Ssa#GRASP223649345	LOC106579697	Metabolism Retinoid	retinol dehydrogenase 12-like	0.449557	0.0757325	0.887754	0.671652	0.592375	0.770016	1.19895	0.691922
Ssa#GRASP221220309	LOC106588185	Metabolism Retinoid	cellular retinoic acid-binding protein 2-like	0.130415	0.188433	-0.78624	-0.789981	-0.303209	-0.293071	-0.744403	-0.846075
Ssa#GRASP209734115	LOC106575307	Metabolism Retinoid	retinol dehydrogenase 7-like	0.110793	0.124835	-0.797842	-0.578451	-0.50785	-0.313252	-0.637953	-0.358337
Ssa#GRASP221219839	LOC106581235	Metabolism Retinoid	dehydrogenase/reductase SDR family member 13-like	0.0597523	0.0577595	-0.380656	-0.421396	0.0176643	-0.199625	-0.833032	-0.432436
Ssa#GRASP209731631	LOC106586205	Metabolism Retinoid	retinol dehydrogenase 3-like	-0.108317	-0.35544	0.634366	0.287619	0.833465	0.591584	0.697361	0.511523
Ssa#GRASP209733823	LOC106603276	Metabolism Retinoid	dehydrogenase/reductase SDR family member 13-like	-1.08817	-0.392156	-0.18493	-0.314549	0.583266	0.25984	-0.160874	-0.0916923
Ssa#TC80658	LOC106610810	Metabolism RNA	Poly A binding protein, cytoplasmic 1 a	2.05894	0.315806	-0.143328	-0.574113	-0.407346	0.385112	-0.991184	-0.99418
Ssa#TC111932	LOC106606141	Metabolism RNA	RNA binding motif_ single stranded interacting protein - Ident 89	1.25482	0.678301	-0.0151464	0.29102	-0.0543378	0.0738994	0.421319	0.0259539
Ssa#TC74227	LOC106606141	Metabolism RNA	RNA binding motif_ single stranded interacting protein - Ident 89	1.20103	0.564689	0.00805053	0.243373	-0.131949	0.0171248	0.476211	0.0229571
Ssa#GRASP209154421	ybx2a	Metabolism RNA	Y box binding protein 1	1.19613	0.617439	1.50994	1.41609	1.66531	2.27482	1.37199	0.820657
Ssa#S18869353	LOC106588760	Metabolism RNA	Small nuclear ribonucleoprotein Sm D1	1.14723	1.31152	0.424538	0.346055	0.568868	0.341699	0.500967	0.317794
Ssa#GRASP223648781	LOC106587506	Metabolism RNA	Cell cycle associated protein 1a	0.911602	-0.117245	0.791721	0.616284	0.502682	0.459109	0.767383	0.41602
Ssa#GRASP223648621	LOC106560779	Metabolism RNA	RNA binding protein with multiple splicing 2b	0.900484	0.957603	-0.105318	-0.0248416	-0.259604	0.0166698	0.168738	-0.149847
Ssa#S18891166	dna2	Metabolism RNA	DNA replication ATP-dependent helicase/nuclease DNA2	0.830142	0.815124	0.105401	1.45374	0.306652	0.198504	1.34577	0.259305
Ssa#GRASP209736729	LOC106579528	Metabolism RNA	Ribosome biogenesis regulatory protein homolog	0.825988	0.230307	0.858431	0.936373	0.609461	0.730531	0.723368	0.568297
Ssa#STIR13172	LOC106581107	Metabolism RNA	Small nuclear ribonucleoprotein Sm D2	0.731873	0.194972	1.22679	1.13344	0.652101	0.920923	1.18622	0.896784
Ssa#STIR24151	Ssa#STIR24151	Metabolism RNA	DEAD (Asp-Glu-Ala-Asp) box polypeptide 56	0.723354	0.300494	1.20634	1.06087	0.679852	0.965545	0.810111	0.633149
Ssa#S35589300	LOC106581107	Metabolism RNA	Small nuclear ribonucleoprotein Sm D2	0.68326	0.225322	1.29114	1.15484	0.712439	0.987937	1.15838	0.926639
Ssa#GRASP209149234	arch	Metabolism RNA	archease	0.669275	0.112778	0.926101	0.776112	0.73978	0.753069	0.94276	0.549602
Ssa#GRASP209155353	Ssa#GRASP209155353	Metabolism RNA	Bystin	0.66365	0.224889	0.982623	0.885255	0.703644	0.837487	0.746042	0.512125
Ssa#S35702423	heatr1	Metabolism RNA	HEAT repeat containing 1	0.659398	0.266166	1.40069	1.43021	0.924762	1.10365	1.10405	0.721822
Ssa#GRASP209147203	ddx51	Metabolism RNA	ATP-dependent RNA helicase DDX51	0.630681	0.393689	1.03869	0.969225	0.556231	0.618878	0.744536	0.49266
Ssa#GRASP223649021	LOC106607064	Metabolism RNA	Probable ATP-dependent RNA helicase DDX5	0.616354	-0.14845	1.03819	0.872597	0.783659	1.00454	0.710644	0.419317
Ssa#GRASP209150968	pesc	Metabolism RNA	Pescadillo homolog	0.608134	0.257334	1.02987	0.996363	0.601968	0.823835	0.720441	0.510859
Ssa#GRASP209730743	thg1	Metabolism RNA	Probable tRNA	0.595816	0.277124	0.844819	0.689738	0.452098	0.463257	0.637142	0.386904
Ssa#S48405578	LOC106607064	Metabolism RNA	Probable ATP-dependent RNA helicase DDX5	0.584203	-0.21056	1.09932	0.823231	0.786079	0.851351	0.598356	0.32642
Ssa#GRASP223647793	sf3a2	Metabolism RNA	Splicing factor 3A subunit 2	0.530804	0.132022	1.18923	1.17041	0.711538	0.973674	1.10588	0.750061
Ssa#GRASP209734001	rsmb	Metabolism RNA	Small nuclear ribonucleoprotein-associated proteins B and B	0.514706	0.171966	0.969585	0.883636	0.36591	0.683783	0.811764	0.57955
Ssa#GRASP209154233	nol5	Metabolism RNA	Nucleolar protein 58	0.506404	0.311165	1.1353	1.1324	1.02181	1.13248	1.01947	0.876854
Ssa#S18887332	pnpt1	Metabolism RNA	Polyribonucleotide nucleotidyltransferase 1, mitochondrial	0.501537	0.464908	0.77788	0.769293	0.418559	0.696837	0.809294	0.659149
Ssa#GRASP209148042	LOC106604938	Metabolism RNA	heterogeneous nuclear ribonucleoprotein A0-like	0.498995	0.213889	0.995303	0.861445	0.568823	0.768438	1.0649	0.733299
Ssa#S35693496	LOC106607064	Metabolism RNA	Probable ATP-dependent RNA helicase DDX5	0.486474	-0.223947	1.02696	0.794267	0.857086	0.884095	0.641988	0.321343
Ssa#GRASP221220765	LOC106584057	Metabolism RNA	Protein mago nashi homolog 2	0.475017	0.179782	0.947084	0.79671	0.411621	0.546657	0.702283	0.412154
Ssa#S18886054	LOC106575044	Metabolism RNA	Nucleolar protein 58	0.422568	0.398239	1.33719	1.2899	1.01767	1.35776	1.11902	0.628888
Ssa#GRASP209737591	LOC106604941	Metabolism RNA	Heterogeneous nuclear ribonucleoprotein A0, like	0.410659	0.248262	1.29024	0.956543	0.715573	0.823082	1.05437	0.78024
Ssa#S31980035	LOC106596870	Metabolism RNA	ATP-dependent RNA helicase DDX24	0.391006	0.290326	0.827789	0.834875	0.446507	0.566043	0.806831	0.591617
Ssa#GRASP209154841	Ssa#GRASP209154841	Metabolism RNA	SHQ1 homolog	0.375202	0.321163	0.942015	1.02251	0.556794	0.612431	0.739767	0.564361
Ssa#DY734595	ddx51	Metabolism RNA	ATP-dependent RNA helicase DDX51	0.374955	0.0424506	0.670053	0.790685	0.346752	0.323288	0.546529	0.303455
Ssa#GRASP221220507	LOC100286553	Metabolism RNA	Synaptotagmin binding, cytoplasmic RNA interacting protein, like	0.347768	0.0197836	1.14466	0.963333	0.78855	0.827923	0.858327	0.70896
Ssa#GRASP223648239	nol1	Metabolism RNA	Putative ribosomal RNA methyltransferase NOP2	0.327633	0.350169	0.92604	1.11394	0.688406	0.797136	0.711246	0.583978
Ssa#S50701187	LOC106588091	Metabolism RNA	THO complex subunit 4-like	0.319518	0.0983394	0.805056	0.772263	0.754144	0.616408	0.87033	0.562526
Ssa#GRASP209156105	LOC106578556	Metabolism RNA	Supervillin b	0.318419	-0.551137	-0.760195	-0.649414	-1.12642	-1.04937	-1.00746	-0.564821
Ssa#S18839353	LOC106577597	Metabolism RNA	tRNA methyltransferase 10 homolog A	0.315244	0.157921	0.782698	0.724977	0.704022	0.650309	0.823929	0.622646
Ssa#S30259684	uracil-5-	Metabolism RNA	TRNA	0.314013	0.26172	1.21853	1.11683	0.768739	0.731359	1.029	0.916137
Ssa#GRASP209733649	gar1	Metabolism RNA	H/ACA ribonucleoprotein complex subunit 1	0.307578	0.078083	1.08899	0.90936	0.653849	0.857504	0.766688	0.557427
Ssa#GRASP209733379	rae1l	Metabolism RNA	mRNA export factor	0.245325	0.093972	0.918273	0.784135	0.637438	0.674938	1.01189	0.659427
Ssa#S50370271	LOC106607124	Metabolism RNA	Ribosomal RNA-processing protein 7 homolog A	0.243068	0.0535117	1.00379	0.817425	0.172434	0.596801	0.63348	0.42549
Ssa#GRASP209153042	Ssa#GRASP209153042	Metabolism RNA	Nucleolar protein 14	0.222359	0.157411	0.881357	0.881842	0.505126	0.681348	0.697486	0.45509
Ssa#GRASP209151737	cpsf3	Metabolism RNA	Cleavage and polyadenylation specific factor 3	0.213659	0.0560746	1.10994	0.951194	0.522844	0.877446	0.950264	0.578061
Ssa#KSS3432	LOC106579615	Metabolism RNA	Polyadenylate-binding protein 2	0.211994	-0.12573	0.698823	0.790364	0.215557	0.625125	0.467701	0.375495
Ssa#DY716381	LOC106575772	Metabolism RNA	Polycomb protein EED	0.206406	0.114663	0.57446	0.559503	0.491309	0.422481	0.845334	0.671608
Ssa#GRASP209738389	med9	Metabolism RNA	Mediator of RNA polymerase II transcription subunit 9	0.159587	0.188059	0.707693	0.635925	0.609861	0.697309	0.846443	0.706523
Ssa#GRASP209732227	exos4	Metabolism RNA	Exosome complex component RRP41	0.159493	0.184943	0.762744	0.910954	0.484178	0.626122	0.606887	0.41879
Ssa#GRASP209731949	nola2	Metabolism RNA	H/ACA ribonucleoprotein complex subunit 2-like protein	0.145324	0.0375249	0.964998	0.787841	0.636677	0.704551	0.575538	0.461937
Ssa#S35512115	LOC106563393	Metabolism RNA	H/ACA ribonucleoprotein complex subunit 4	0.0968014	0.2325	1.24179	1.25915	0.943074	0.911053	1.07505	0.921187
Ssa#S35500881	roa2	Metabolism RNA	Heterogeneous nuclear ribonucleoproteins A2/B1	0.0759458	-0.111935	1.0115	1.17913	0.144688	0.845688	0.662561	0.28626
Ssa#TC101193	Ssa#TC101193	Metabolism RNA	DEAD (Asp-Glu-Ala-Asp) box polypeptide 52	0.0505538	0.0983756	0.759316	0.905454	0.517432	0.54625	0.763594	0.586884
Ssa#S31964030	LOC106612607	Metabolism RNA	Heterogeneous nuclear ribonucleoprotein L	0.0424598	0.075734	0.696704	0.530552	0.319967	0.325673	0.792468	0.568433
Ssa#S32009210	LOC106570221	Metabolism RNA	Cleavage and polyadenylation-specificity factor subunit 1	0.0171302	0.132439	0.742008	0.848582	0.366739	0.680236	0.911757	0.73852
Ssa#GRASP209155109	LOC100195223	Metabolism RNA	RNA 3 -terminal phosphate cyclase	-0.0866563	0.0582863	1.02269	0.279697	0.32735	0.528473	0.720814	0.573839
Ssa#GRASP209153905	LOC106565805	Metabolism RNA	RNA binding motif protein 24b	-0.385967	-0.44635	-0.345509	-0.334138	0.366737	0.218651	-0.868863	-0.523189
Ssa#GRASP221220303	LOC106604141	Metabolism RNA	Polyadenylate-binding protein-interacting protein 2	-0.409264	-0.0769763	-0.699091	-0.605427	-0.293081	-0.529202	-1.01629	-0.561168
Ssa#CK883311	LOC106578556	Metabolism RNA	Supervillin b	-0.467091	-0.39519	-0.773359	-0.585999	-1.06209	-1.08914	-0.764136	-0.419768
Ssa#GRASP209154187	LOC106583327	Metabolism RNA	MAF1 homolog	-0.531885	-0.232296	-0.528215	-0.560128	-0.232655	-0.581373	-0.902667	-0.531639
Ssa#GRASP209154217	hnrll	Metabolism RNA	Heterogeneous nuclear ribonucleoprotein L	-0.568641	-0.648624	-0.595797	-0.671188	-0.408634	-0.874148	-0.841871	-0.623931
Ssa#S35687777	LOC106576038	Metabolism RNA	poly [ADP-ribose] polymerase 12-like	-0.794509	-0.334151	-0.556753	-0.526218	-0.102622	-0.448036	-0.358192	-0.0684551
Ssa#GRASP221221131	LOC106609149	Metabolism RNA	poly [ADP-ribose] polymerase 12-like	-1.02119	-0.436597	-0.914898	-0.845653	-0.447164	-0.755774	-1.24846	-0.714329
Ssa#KSS2758	Ssa#KSS2758	Metabolism RNA	Splicing factor, arginine/serine-rich 15	-1.62126	-0.5212	-0.935088	-0.366607	-0.260634	-0.750029	-0.71208	0.0426719
Ssa#S30289312	LOC106593544	Metabolism Steroid, bile	very long-chain acyl-CoA synthetase-like	3.06716	3.05558	-0.165761	-0.080876	2.00438	1.10348	-0.103248	-0.132903
Ssa#GRASP209154103	LOC106610849	Metabolism Steroid, bile	Cytochrome P450, family 1, subfamily C, polypeptide 2	1.44268	1.64659	0.317961	0.47748	1.68094	0.803541	0.00185455	0.122296
Ssa#S31970397	LOC106574469	Metabolism Steroid, bile	neutral cholesterol ester hydrolase 1-like	1.40141	1.3096	-0.232164	-0.10526	0.738209	0.215813	-0.0314186	-0.0935035
Ssa#GRASP209732475	c25ha	Metabolism Steroid, bile	Cholesterol 25-hydroxylase-like protein A	1.30582	0.830431	2.73607	2.2888	0.669076	0.775002	1.38387	0.830241
Ssa#GRASP209155565	fpps	Metabolism Steroid, bile	Farnesyl pyrophosphate synthetase	1.22603	0.469144	1.08411	0.76386	0.557185	0.699059	1.18705	0.631417
Ssa#GRASP221219233	LOC106564819	Metabolism Steroid, bile	3-oxo-5-alpha-steroid 4-dehydrogenase 2-like	1.03655	1.0042	-0.342352	0.016662	-0.0797253	-0.462942	-0.059914	0.174826
Ssa#GRASP209156003	erg19	Metabolism Steroid, bile	Diphosphomevalonate decarboxylase	0.511675	0.120789	1.00566	0.631764	0.688499	0.783668	1.14213	0.553284
Ssa#S35553677	idi1	Metabolism Steroid, bile	Isopentenyl-diphosphate Delta-isomerase 1	0.373663	0.196611	1.13662	0.644371	0.787946	0.888742	1.0062	0.571609
Ssa#S18867829	dhcr7	Metabolism Steroid, bile	7-dehydrocholesterol reductase	-0.241542	0.115046	0.817017	0.588648	0.58681	0.532672	1.20829	0.679097
Ssa#GRASP209154325	LOC106599438	Metabolism Steroid, bile	25-hydroxycholesterol 7-alpha-hydroxylase	-0.317913	-0.012759	-0.214792	-0.14979	-0.789245	-0.810261	-0.062513	-0.176104
Ssa#GRASP223647671	star5	Metabolism Steroid, bile	StAR-related lipid transfer protein 5	-0.443656	-0.178396	0.329364	0.312496	0.145104	0.340538	0.864175	0.517067
Ssa#CK898817	Ssa#CK898817	Metabolism Steroid, bile	17 beta hydroxysteroid dehydrogenase 4 [Salmo trutta fario]	-0.677079	-0.373255	-0.857603	-1.14982	0.133761	-0.199523	-0.566919	-0.168266
Ssa#S35543751	LOC106580755	Metabolism Steroid, bile	cytochrome P450 2M1-like	-0.78914	-0.296107	0.0488444	-0.102887	3.65548	2.8402	1.97824	1.12918
Ssa#TC99069	LOC106588431	Metabolism Sugar	Glyceraldehyde-3-phosphate dehydrogenase, spermatogenic	4.7244	-0.991759	-2.10791	-3.00202	-0.659675	-0.363857	-2.36919	-2.57541
Ssa#S47729959	LOC106588431	Metabolism Sugar	Glyceraldehyde-3-phosphate dehydrogenase, spermatogenic	4.63746	-0.862068	-1.95773	-2.81431	-0.766934	-0.359829	-2.14948	-2.31337
Ssa#S48371926	LOC100196671	Metabolism Sugar	enolase 3-1	4.56436	0.66001	-1.12333	-1.72899	0.574088	0.281563	-2.68337	-0.845876
Ssa#TC104966	LOC100194624	Metabolism Sugar	Fructose-bisphosphate aldolase	4.458	0.0029777	-1.04517	-1.7151	0.526122	0.659228	-1.52104	-0.723719
Ssa#GRASP209737953	LOC106569991	Metabolism Sugar	Glyceraldehyde-3-phosphate dehydrogenase, spermatogenic	4.18598	-0.240179	-0.463778	-0.56362	-0.158043	1.39582	0.101052	-0.353376
Ssa#DV644302	LOC106575942	Metabolism Sugar	Glyceraldehyde-3-phosphate dehydrogenase, spermatogenic	4.11646	0.463597	-0.888733	-1.39773	-0.389242	0.630906	-1.23847	-0.473232
Ssa#S23871839	LOC100194624	Metabolism Sugar	Fructose-bisphosphate aldolase	3.98724	0.56239	-0.285154	-1.08245	0.507014	1.15723	-0.227456	-0.215279
Ssa#DV644157	LOC100194624	Metabolism Sugar	Fructose-bisphosphate aldolase	3.82483	0.551856	-0.270325	-1.10447	0.542432	1.14586	-0.233956	-0.227083
Ssa#S48371191	LOC106575942	Metabolism Sugar	Glyceraldehyde-3-phosphate dehydrogenase, spermatogenic	3.77866	-0.0154026	-1.36977	-1.95133	0.755588	0.199615	-3.14756	-1.22316
Ssa#S35604361	LOC106575942	Metabolism Sugar	Glyceraldehyde-3-phosphate dehydrogenase, spermatogenic	3.62895	0.534191	-0.95468	-1.40792	0.54107	0.535148	-1.28694	-0.64537
Ssa#S35493339	LOC106572730	Metabolism Sugar	Phosphofructokinase, muscle a	3.56136	0.188611	-0.223678	-0.807326	-0.065305	1.09566	-0.244171	-0.392343
Ssa#S46932184	LOC106589759	Metabolism Sugar	Phosphoglycerate mutase 1a	3.55959	-0.0373638	-1.23013	-1.66738	-0.005296	0.622167	-2.5395	-1.34687
Ssa#DN164685	LOC100196671	Metabolism Sugar	enolase 3-1	3.52173	0.7013	-0.927092	-1.74202	1.11923	0.514339	-1.88455	-1.00181
Ssa#GRASP209738005	LOC106575942	Metabolism Sugar	Glyceraldehyde-3-phosphate dehydrogenase, spermatogenic	3.47407	0.023006	-1.37663	-1.89869	0.658842	-0.0517936	-3.41369	-1.3823
Ssa#S35520373	LOC106563660	Metabolism Sugar	Phosphorylase, glycogen; brain	3.31375	0.498837	-0.261154	-1.0125	0.287175	1.05577	-0.635618	-0.367046
Ssa#S35709660	pk	Metabolism Sugar	Pyruvate kinase, muscle, b	3.28389	-0.205508	-1.56041	-1.90475	-0.373752	0.238088	-2.93582	-1.45078
Ssa#KSSb2735	LOC100196671	Metabolism Sugar	enolase 3-1	3.21002	0.86249	-0.298027	-1.03058	0.680198	0.955539	-0.262224	-0.24576
Ssa#S18892418	LOC100136539	Metabolism Sugar	glycerol-3-phosphate dehydrogenase [NAD(+)], cytoplasmic-like (LOC106583703), X1	3.06804	0.439434	-0.331072	-1.0592	-0.0471786	0.695681	-0.790863	-0.51192
Ssa#S35508576	ldha	Metabolism Sugar	Lactate dehydrogenase Ba	2.96716	0.888467	-0.102986	-0.845192	0.108472	-0.0830433	-0.186477	-0.190998
Ssa#DT317734	LOC100196671	Metabolism Sugar	enolase 3-1	2.8266	0.781856	-0.215799	-0.866119	0.443748	0.760193	-0.211103	-0.229903
Ssa#EL698434	tpi1b	Metabolism Sugar	Triosephosphate isomerase	2.2756	0.864261	0.397228	-0.249409	0.389029	0.820439	0.307656	-0.0604015
Ssa#TC109355	LOC106563660	Metabolism Sugar	Phosphorylase, glycogen; brain	2.22161	0.63616	-0.125635	-0.449891	0.148349	0.875644	-0.0252256	-0.133598
Ssa#TC97851	LOC106587569	Metabolism Sugar	Glucose phosphate isomerase b	2.1185	0.0772102	-0.761425	-1.27502	0.0156678	0.216586	-1.83893	-0.929596
Ssa#EL697644	tpi1b	Metabolism Sugar	Triosephosphate isomerase	2.01632	0.806173	0.322973	-0.263358	0.218408	0.758493	0.248804	-0.00877168
Ssa#AM083899	pgm1	Metabolism Sugar	Phosphoglucomutase 1	1.65469	0.719941	-0.284533	-0.51586	0.486742	0.35152	-0.316356	-0.516001
Ssa#TC109000	pgm1	Metabolism Sugar	Phosphoglucomutase 1	1.65019	0.762442	-0.0605638	-0.426153	0.498599	0.417261	-0.0721066	-0.25613
Ssa#S35500377	LOC100136445	Metabolism Sugar	Facilitated glucose transporter 1	1.34511	1.01219	0.096258	-0.058779		0.696233	-0.047489	-0.127091
Ssa#GRASP223649111	Ssa#GRASP223649111	Metabolism Sugar	Pyruvate dehydrogenase kinase isozyme 2, mitochondrial precursor	1.08003	1.0709	-0.0832515	0.448243	0.117044	0.365028	0.236912	0.200036
Ssa#S30269916	pgm1	Metabolism Sugar	Phosphoglucomutase 1	1.01212	0.571672	-0.161748	-0.114631	0.205814	0.190015	-0.0794838	-0.166061
Ssa#GRASP209736519	gmds	Metabolism Sugar	GDP-mannose 4,6 dehydratase	0.978702	-0.189857	0.785505	0.427937	1.14596	0.616594	0.741182	0.615783
Ssa#ES325417	LOC106568020	Metabolism Sugar	Phosphoglycerate kinase	0.947201	0.35117	0.555487	0.0904007	0.349898	0.598361	0.548363	0.188639
Ssa#CL346Contig1	LOC106568020	Metabolism Sugar	Phosphoglycerate kinase	0.946513	0.323409	0.576754	0.115179	0.316155	0.739365	0.341839	0.0620202
Ssa#S47730142	pgd	Metabolism Sugar	6-phosphogluconate dehydrogenase, decarboxylating	0.875941	0.27679	1.52565	1.11086	1.06206	1.36043	1.02493	0.541284
Ssa#GRASP221219815	LOC106564313	Metabolism Sugar	Phosphoglycerate mutase 1a	0.850249	0.496153	1.43038	0.993616	0.857354	1.16351	1.23021	0.425936
Ssa#GRASP223648107	pgd	Metabolism Sugar	6-phosphogluconate dehydrogenase, decarboxylating	0.775317	0.217477	1.41343	0.977758	0.95939	1.19339	0.889508	0.465906
Omy#S34424579	S34424579	Metabolism Sugar	6-phosphofructo-2-kinase-like	0.657374	0.704763	0.830024	0.861625	0.0285109	0.313392	0.82269	1.19708
Ssa#S18883038	LOC106566383	Metabolism Sugar	Alpha-enolase	0.614244	0.436468	-0.453612	-0.384742	-0.394116	-0.296854	-1.09455	-0.807367
Ssa#S31991813	LOC106585103	Metabolism Sugar	Hexokinase 2	0.5706	0.337973	1.49116	1.18631	1.13868	1.06507	1.45268	0.97408
Ssa#S18850563	fuk	Metabolism Sugar	Wiskott-Aldrich syndrome (Eczema-thrombocytopenia)	0.429716	0.285887	-0.378671	-0.006522	-1.03991	-0.908254	-0.035564	-0.171981
Ssa#S47624861	kpyk	Metabolism Sugar	Pyruvate kinase muscle isozyme	0.393998	0.311126	0.896413	0.789431	0.484717	0.64341	0.612779	0.208657
Ssa#GRASP209156131	tkt	Metabolism Sugar	Transketolase b	0.282132	0.182456	0.516123	0.367236	1.22136	0.988381	0.545936	0.56697
Ssa#GRASP223648683	f262	Metabolism Sugar	6-phosphofructo-2-kinase/fructose-2,6-biphosphatase 2	0.279965	0.12037	1.09004	0.852408	0.865658	1.34496	1.23627	0.749914
Ssa#GRASP223646977	LOC106565361	Metabolism Sugar	Enolase 1b,	0.261292	-0.129505	0.829625	0.811487	0.183531	0.401141	0.821194	0.389064
Ssa#TC72565	LOC106599117	Metabolism Sugar	Glycogen debranching enzyme	0.24216	0.0104774	-0.892985	-1.0771	-0.388406	-0.368275	-1.30507	-0.756191
Ssa#S50837692	LOC106565361	Metabolism Sugar	Enolase 1b,	0.145119	0.166343	0.944789	0.715419	0.448763	0.369673	0.88976	0.616223
Omy#S15301725	GALE	Metabolism Sugar	UDP-glucose 4-epimerase	0.0571515	-0.0243876	0.743839	0.36058	0.880957	0.481391	0.80215	0.502764
Ssa#GRASP223649193	LOC106566687	Metabolism Sugar	Transketolase-like 1; Transketolase-like protein 1	-0.0697036	0.0683276	-0.853275	-0.619024	1.00666	0.121954	-0.346098	-0.0270626
Ssa#GRASP209736835	gbp	Metabolism Sugar	GSK-3-binding protein	-0.523653	-0.475288	-0.621251	-0.68324	-0.554164	-0.299048	-1.00145	-0.776619
Ssa#TC107655	LOC100194624	Metabolism Sugar	Fructose-bisphosphate aldolase	-0.914339	-0.364984	-1.32419	-0.356842	-0.731874	-0.904936	-0.981202	-0.458886
Ssa#S31964352	psmd5	Metabolism Sugar	ADP-dependent glucokinase-like (LOC106568712)	-0.962445	-0.265958	-0.678469	-0.406198	-0.516616	-0.88395	-0.794612	-0.567676
Ssa#S18870968	LOC106611459	Metabolism Sugar	Phosphorylase, glycogen; brain	-1.01533	-0.966342	-0.141521	-0.0565454	0.2784	0.276252	-0.185913	0.0348287
Ssa#S31987730	LOC106590467	Metabolism Sugar	Pyruvate dehydrogenase	-1.07639	-0.478164	-0.571124	-0.174541	-1.37302	-0.606595	-1.19321	-0.984103
Ssa#S35583243	LOC106607158	Metabolism Sugar	Phosphomannomutase 2	-1.09499	-0.31179	-0.504365	0.0884018	-1.16529	-0.52831	-1.03115	-0.900027
Omy#S34311105	sord	Metabolism Sugar	Sorbitol dehydrogenase	-1.10384	-0.703873	-0.374628	-0.424452	-0.022313	-0.213565	-0.20642	-0.0758819
Ssa#EG873728	LOC106578183	Metabolism Sugar	UDP-glucose 4-epimerase	-1.24013	-0.781314	-1.13194	-0.85069	-1.87136	-1.89411	-0.731687	-0.420573
Ssa#CB515442	LOC106575942	Metabolism Sugar	Glyceraldehyde-3-phosphate dehydrogenase, spermatogenic	-1.26699	-0.326321	-0.319929	-0.180786	-0.699491	-0.542054	-0.154784	-0.0483308
Ssa#S35708477	LOC106581229	Metabolism Sugar	Beta-galactosidase-1-like protein 2	-1.27183	-0.540571	-0.399494	-0.482435	-0.124726	-0.238088	-0.196459	-0.0743829
Ssa#S18879050	LOC106576545	Metabolism Sugar	Enolase 1b,	-1.80691	-1.07559	-0.884397	-0.59322	-0.928481	-0.723985	-0.344378	-0.351244
Ssa#GRASP209736373	st1s3	Metabolism sulfur	Sulfotransferase family 1, cytosolic sulfotransferase 4	0.254233	0.494992	-0.803887	-0.37971	0.0382763	-0.581462	-0.543187	0.0139244
Ssa#S35585536	LOC106580153	Metabolism Transport	Aquaporin 3a	1.30192	1.66604	1.21603	0.6054	1.86965	1.44916	1.68277	1.24992
Omy#BX909354	abch1	Metabolism Transport	Novel ABC transporter domain containing protein	1.07962	1.09583	0.918616	0.0324786	0.121669	0.363084	0.640169	1.29755
Ssa#GRASP223648767	LOC106603161	Metabolism Transport	4F2 cell-surface antigen heavy chain-like	0.97272	-0.0122482	0.438965	0.362218	0.0346258	0.185593	0.610372	0.41387
Ssa#GRASP209149061	LOC106568669	Metabolism Transport	ATP-binding cassette, sub-family F	0.759927	0.189543	1.33947	1.21741	0.783736	1.00862	1.15946	0.708115
Ssa#TC99853	LOC106580643	Metabolism Transport	ATP-binding cassette sub-family F member 3	0.642403	-0.0307902	1.09649	0.901028	0.608018	0.96431	0.979512	0.558904
Ssa#S47729802	LOC106600435	Metabolism Transport	Aquaporin-1	0.479322	1.57576	-2.28855	-1.55561	0.596356	0.115747	-2.19216	-1.26236
Ssa#S48392099	s38a2	Metabolism Transport	Solute carrier family 38, member 5b	0.459742	0.191326	1.00824	0.683602	0.338818	0.641706	1.30363	0.582479
Ssa#GRASP209147359	Ssa#GRASP209147359	Metabolism Transport	ATP-binding cassette sub-family E member 1	0.454546	0.370849	0.914995	0.81769	0.472215	0.550989	0.64175	0.582134
Ssa#DW472832	LOC106574323	Metabolism Transport	ATP-binding cassette, sub-family B	0.433161	0.133759	1.11615	0.798955	0.641207	0.67923	1.08317	0.466376
Ssa#GRASP223647351	s38a2	Metabolism Transport	Solute carrier family 38, member 5b	0.350466	0.0734984	0.848292	0.598113	0.282661	0.349044	0.998299	0.52024
Ssa#GRASP223648261	LOC106569347	Metabolism Transport	ATP-binding cassette sub-family B member 8, mitochondrial	0.276327	0.00365789	0.549571	0.560228	0.179518	0.698093	0.953084	0.515973
Ssa#GRASP223647689	s38a3	Metabolism Transport	Solute carrier family 38, member 5b	0.0854082	0.0727577	0.0318938	-0.230874	-1.13857	-0.768108	-0.930486	-0.683422
Ssa#EG833543	LOC106581370	Metabolism Transport	Solute carrier family 2 member 15a	-0.822186	-0.153072	-0.445818	-0.72226	-0.039776	-0.482418	-0.494045	-0.192775
Ssa#S35515567	LOC106607431	Metabolism Transport	Peroxisomal membrane protein PMP34	-0.840446	-0.332645	-0.203888	-0.199299	0.0536441	-0.253634	-0.0064592	0.186914
Ssa#S18887181	LOC106567903	Metabolism Transport	Solute carrier organic anion transporter family me	-1.02942	-0.657125	-0.803656	-0.786593	-0.445865	-0.40452	-1.55321	-1.14806
Ssa#TC112621	sfxn2	Metabolism Transport	Sideroflexin-2	-1.11023	-0.499361	-1.20599	-1.16382	-0.471195	-0.712314	-1.78275	-1.24189
Ssa#CA058382	Ssa#CA058382	Metabolism Transport	Sodium- and chloride-dependent GABA transporter 2	-1.29019	-0.682008	-0.912603	-0.329955	-1.51157	-1.34177	-0.34386	-0.213415
Ssa#GRASP209733501	mal2	Metabolism Transport	MAL2 protein	-1.42963	-0.978	0.248432	-0.0249836	0.764702	0.758432	0.191877	0.0767895
Omy#S48430502	S48430502	Metabolism Transport	C-Myc-binding protein	-1.44316	-1.04157	-0.92019	-0.699084	-1.47074	-1.75774	-0.50978	-0.135919
Ssa#TC103302	thtpa	Metabolism Vitamin	thiamine triphosphatase	3.09608	1.60657	0.0430985	-1.46727	0.325393	1.49339	0.211176	-0.199602
Ssa#GRASP209737857	dyr	Metabolism Vitamin	Dihydrofolate reductase	0.666019	0.106411	1.72601	1.54266	0.387638	0.689964	1.23126	0.87996
Ssa#GRASP209731993	chch1	Metabolism Vitamin	Coiled-coil-helix-coiled-coil-helix domain-containing protein 1	0.605285	0.283288	0.95761	0.86571	0.690846	1.06189	0.954273	0.709524
Ssa#GRASP209733127	ppcs	Metabolism Vitamin	Phosphopantothenate--cysteine ligase	0.306243	-0.247133	0.754848	0.641569	0.876671	1.20353	0.952625	0.375442
Ssa#S47625277	LOC106580336	Metabolism Vitamin	transcobalamin-2-like	-0.0854696	-0.101401	-0.654251	-0.84465	-0.349339	-0.337598	-0.432126	-0.309826
Ssa#S35685649	LOC106580336	Metabolism Vitamin	transcobalamin-2-like	-0.093736	0.024255	-0.785806	-0.862859	-0.210123	-0.486361	-0.387118	-0.179586
Ssa#GRASP209731043	gstt2b	Metabolism Xenobiotic	glutathione S-transferase theta 2B	2.04354	2.24731	0.391204	0.171736	1.78595	1.19808	-0.014412	-0.0354615
Ssa#S35694839	LOC106600509	Metabolism Xenobiotic	Alcohol dehydrogenase 8b	1.83313	1.97059	-0.165041	0.134225	1.14079	0.383735	0.034569	-0.0183662
Ssa#S35700248	LOC106575940	Metabolism Xenobiotic	Cytochrome P450 27C1	1.56986	1.35204	0.326549	0.0813702	0.199525	-0.253369	-1.46018	-1.10488
Ssa#GRASP209154103	LOC106610849	Metabolism Xenobiotic	Cytochrome P450, family 1, subfamily C, polypeptide 2	1.44268	1.64659	0.317961	0.47748	1.68094	0.803541	0.00185455	0.122296
Ssa#S30289790	LOC106601268	Metabolism Xenobiotic	Amiloride-sensitive amine oxidase [copper-containi	1.28744	1.15749	0.0167812	0.0619434	0.548425	0.389221	-0.0299942	-0.0740817
Ssa#S30270953	LOC106578162	Metabolism Xenobiotic	ATP-binding cassette transporter G2A	0.893785	0.726709	-0.183593	-0.0464733	0.141484	-0.00415402	0.0111399	-0.153675
Ssa#GRASP209154703	LOC106592262	Metabolism Xenobiotic	Cytochrome P450 4F3	0.87539	0.635816	0.490431	0.375828	0.891549	0.635316	0.176828	-0.0181689
Ssa#CA062126	LOC106604359	Metabolism Xenobiotic	Bifunctional epoxide hydrolase 2	0.863074	0.465382	0.424043	0.511963	0.379498	0.473536	0.343794	0.214711
Ssa#GRASP209151119	ud2a2	Metabolism Xenobiotic	UDP glucuronosyltransferase 5 family polypeptide d1 - Ident 55	0.476201	0.258039	-0.793136	-0.79201	-0.086612	0.15309	-1.00086	-0.756773
Ssa#EG863799	LOC106608238	Metabolism Xenobiotic	Cytochrome P450, family 46, subfamily A, polypeptide 2	0.33738	0.287257	0.911295	0.346518	0.277677	0.688884	0.80067	1.01519
Ssa#GRASP209738485	LOC100136484	Metabolism Xenobiotic	glutathione S-transferase P	-0.0689516	-0.173562	0.828491	0.725399	0.99359	0.503179	0.649473	0.237849
Ssa#S35548049	LOC106609239	Metabolism Xenobiotic	aldose reductase-like	-0.22109	-0.00205907	1.04287	0.650481	0.397404	0.372792	1.31411	0.854675
Ssa#S30236618	Ssa#S30236618	Metabolism Xenobiotic	UDP-glucuronosyltransferase 2A2	-0.344272	-0.76393	0.365967	-0.347228	0.928234	0.265317	-0.417871	-0.273467
Ssa#GRASP209148958	LOC106574251	Metabolism Xenobiotic	cytochrome P450 20A1-like	-0.525338	-0.464989	-0.766492	-0.698774	-0.811147	-0.774077	-0.506911	-0.314996
Ssa#S35695492	LOC106592262	Metabolism Xenobiotic	Cytochrome P450 4F3	-0.538946	-0.224774	-0.549314	-0.620013	-0.317396	-0.139371	-0.857144	-0.466493
Ssa#GRASP209735021	LOC106611534	Metabolism Xenobiotic	glutathione S-transferase P-like	-0.55254	-1.08997	-0.0451665	-0.0825567	1.40526	0.609773	0.0145926	0.0645956
Ssa#S18886326	arsa	Metabolism Xenobiotic	Arylsulfatase A	-0.767618	-0.127854	-0.461914	-0.272511	-0.998356	-0.500694	-0.813319	-0.786001
Ssa#GRASP221219447	LOC106588782	Metabolism Xenobiotic	Arsenic	-0.856097	-0.253011	-0.628733	-0.27675	-0.815015	-0.736687	-0.912111	-0.489
Ssa#STIR20028	LOC106587199	Metabolism Xenobiotic	Aryl hydrocarbon receptor nuclear translocator-like 1a	-0.992166	-0.339954	-0.662435	-0.423503	-0.423851	-0.505668	-0.679681	-0.198098
Ssa#GRASP209734355	afmid	Metabolism Xenobiotic	arylformamidase; AltName: Full=Kynurenine formamidase; Short=KF	-1.20381	-0.67025	-0.663179	-0.650462	0.116364	-0.0734448	-0.92152	-0.65275
Ssa#S35676520	LOC106612563	Metabolism Xenobiotic	glutathione S-transferase A2-like	-1.33624	-0.728783	0.636577	0.297231	1.40809	1.07986	0.707304	0.611473
Ssa#S35673304	LOC106566372	Metabolism Xenobiotic	Glutathione S-transferase Mu 5	-1.36309	-0.84886	-0.704002	-0.602493	-0.417581	-0.741341	-0.840182	-0.401689
Ssa#S47625152	cyp1a	Metabolism Xenobiotic	Cytochrome P450 1A1	-1.41343	0.230891	-1.60317	-1.30279	2.0914	0.0806222	-1.87712	-1.38694
Ssa#S35708553	LOC106612567	Metabolism Xenobiotic	transmembrane protein 14A-like	-1.46801	-0.928352	0.396894	0.390085	1.02544	1.02618	0.450314	0.336751
Ssa#GRASP209731659	gsta3	Metabolism Xenobiotic	Glutathione S-transferase 3	-1.54637	-0.907598	-0.0582498	-0.220053	0.640073	0.46071	-0.0869645	0.0100682
Ssa#GRASP209155391	cyp1a	Metabolism Xenobiotic	Cytochrome P450 1A1	-1.62485	0.105059	-1.52718	-1.29116	1.14323	-0.37202	-1.71203	-1.15741
Ssa#S18847177	mgst2	Metabolism Xenobiotic	microsomal glutathione S-transferase 2	-1.81864	-1.47944	-0.0188121	-0.277037	0.274135	0.679581	-0.191591	-0.203527
Ssa#S35596838	LOC106606454	Metabolism Xenobiotic	CYP2J2	-1.92867	-1.54282	0.0579471	-0.251333	0.660085	0.657773	-0.434045	-0.126317
Ssa#S48394265	LOC106602847	Metabolism Xenobiotic	Aldehyde dehydrogenase 3 family, member A2a	-2.27692	-0.954747	-1.5617	-0.659115	-2.40143	-1.29318	-2.3161	-1.92914
Ssa#GRASP209154607	LOC106605457	Metabolism zinc	zinc transporter ZIP1-like	1.08949	0.752698	0.781307	0.603948	0.263092	0.285157	0.862645	0.692375
Ssa#GRASP223648675	s39ab	Metabolism zinc	Zinc transporter SLC39A11	-0.0495857	-0.130296	-0.434151	-0.497548	-0.186745	-0.427612	-0.833527	-0.709199
Ssa#GRASP223647545	LOC106590025	Tissue Adhesion	Integrin, beta 1b.2	1.58668	0.206464	0.106356	0.634359	0.728996	0.035365	0.514907	0.215239
Ssa#S50837563	fbln1	Tissue Adhesion	fibulin 1	1.54643	1.20317	0.559927	0.740428	-0.262592	0.0487266	0.953536	0.367782
Ssa#GRASP209735401	mfap4	Tissue Adhesion	microfibrillar-associated protein 4	1.41259	0.834854	0.643102	0.430419	1.03586	0.68021	0.440683	0.0949551
Ssa#DW542722	LOC106609249	Tissue Adhesion	Transmembrane protein 168a	0.552363	0.91826	0.721251	0.0463127	0.230588	0.368423	0.522368	0.942229
Ssa#KSS4575	LOC106591099	Tissue Adhesion	Intercellular adhesion molecule 2	0.441291	0.959705	-0.416697	-0.0574834	0.245087	-0.0625522	-0.451398	-0.180222
Ssa#GRASP209736759	LOC106600998	Tissue Adhesion	Integrin, beta 6	0.404784	0.072882	0.679477	0.341806	0.483003	0.821883	0.243572	0.0728609
Ssa#GRASP209153981	LOC106564751	Tissue Adhesion	Catenin	0.375194	-0.395451	0.678289	0.423704	1.24395	1.35949	0.898939	0.521993
Ssa#GRASP223648285	LOC106571373	Tissue Adhesion	Connexin 39.9	0.359829	0.022083	-0.769584	-0.666698	0.124686	0.0573634	-1.24377	-0.678863
Omy#S34311438	si:ch73-105b23.1	Tissue Adhesion	Novel G protein-coupled receptor protein	0.245253	-0.583336	-0.83482	-0.622936	-0.0543002	-0.456959	-0.698073	-0.361619
Ssa#S35579503	LOC106564266	Tissue Adhesion	Scavenger receptor class F member 1	0.241931	0.183227	-0.464164	-0.381156	-1.31432	-0.782348	-0.325395	-0.267088
Ssa#EG933893	LOC106570981	Tissue Adhesion	SWI/SNF related, matrix associated, actin dependent regulator of chromatin, subfamily a, member 2	-0.0609108	-0.323323	-0.906294	-0.510128	-0.782424	-0.865554	-0.770812	-0.642382
Ssa#S30292184	Ssa#S30292184	Tissue Adhesion	Integrin_ beta-like 1	-0.137969	0.0228368	-0.505074	-0.011322	-1.58568	-1.41645	-0.0198235	-0.108593
Ssa#S50837766	LOC106610990	Tissue Adhesion	major surface trophozoite antigen 11-like	-0.257976	-0.0757266	-0.438632	-0.541683	0.179725	-0.144454	-0.936732	-0.818599
Ssa#S35552526	LOC106599711	Tissue Adhesion	desmoglein-2-like	-0.330772	0.128904	1.52767	1.13217	0.513759	1.56525	2.21936	0.785236
Omy#TC171485	TC171485	Tissue Adhesion	Cadherin EGF LAG seven-pass G-type receptor 2	-0.411307	-0.429697	-0.69096	-0.391883	-0.893983	-0.735482	-0.557758	-0.449788
Ssa#TC93878	itgav	Tissue Adhesion	integrin, alpha V	-0.435716	-0.183861	0.246996	0.156015	0.836916	0.494383	-0.0177733	-0.104654
Ssa#S35521245	LOC106589727	Tissue Adhesion	Fibulin-7	-0.456263	-0.175883	-0.739391	-0.38824	-1.29413	-0.7912	-0.352244	-0.359701
Ssa#GRASP209153923	grem2	Tissue Adhesion	Gremlin-2	-0.541405	-0.630762	-0.420451	-0.493361	-1.03224	-0.927695	-0.35817	-0.282932
Ssa#STIR39740	LOC106609283	Tissue Adhesion	Optineurin	-0.615385	0.0552936	-0.764563	-0.591051	-0.90013	-0.72469	-0.948828	-0.481349
Ssa#STIR19131	LOC106574963	Tissue Adhesion	Coiled-coil domain containing 80	-0.640155	-0.497455	-1.12949	-0.900117	-1.23724	-1.10416	-1.22023	-0.879231
Ssa#S35548315	LOC106562057	Tissue Adhesion	Cadherin 2, neuronal	-0.873583	-0.857798	0.0430899	-0.0957976	-0.116138	-0.200076	0.345713	0.116137
Ssa#EG836326	LOC106578479	Tissue Adhesion	Connexin 28.6	-0.888853	-0.720743	-0.0984596	-0.476128	0.271849	0.268408	0.214759	0.110888
Ssa#DW179498	LOC106567754	Tissue Adhesion	Occludin	-0.930247	-0.159946	-0.421522	0.229879	-1.10788	-0.450877	-1.10117	-0.803088
Ssa#S35661726	LOC106604240	Tissue Adhesion	protocadherin-20-like	-0.952331	-0.602557	0.59521	0.364402	0.869979	0.837626	-0.160253	0.0464646
Ssa#S35558974	LOC106565679	Tissue Adhesion	Integrin beta	-1.02171	-1.04229	-0.0765102	-0.613095	-0.0449499	-0.325761	-0.436968	-0.32883
Ssa#GRASP209732319	LOC106581984	Tissue Adhesion	Four and a half LIM domains 2b	-1.05226	0.0255746	-0.315882	-0.799437	-0.311157	-0.778789	-3.65515	-3.86481
Omy#S18153329	celsr1b	Tissue Adhesion	Cadherin EGF LAG seven-pass G-type receptor 3	-1.07554	-0.194187	-0.216657	-0.250515	-0.00336855	-0.869731	-0.191651	0.266465
Ssa#TC96976	pcdh9	Tissue Adhesion	protocadherin 9	-1.10758	-1.4549	-1.0669	-0.846603	0.105905	-0.151445	-0.482213	-0.321047
Ssa#S35569981	LOC106606073	Tissue Adhesion	SH3 domain-binding protein 4	-1.2037	-1.15889	-0.379259	-0.569826	0.460786	0.130791	-0.48423	-0.150762
Ssa#S30239053	lmo7	Tissue Adhesion	LIM domain only protein 7	-1.22326	-0.562961	0.0190385	0.124109	0.608773	1.00275	0.709155	0.402411
Ssa#TC98255	LOC106572350	Tissue Adhesion	cingulin-like protein 1	-1.2988	-0.785192	0.0870811	0.158155	0.85325	1.2391	0.388381	0.158661
Ssa#EG893818	cldn18	Tissue Adhesion	Claudin-18	-1.44382	0.0336861	-0.364768	0.462687	-1.1297	-0.543158	-1.45858	-0.800877
Ssa#S35552756	LOC106572102	Tissue Adhesion	Laminin subunit beta-1; Laminin, beta 1, isoform C	-1.46122	-0.94925	-0.454635	-0.544533	-0.870059	-0.326116	-0.697374	-0.718082
Ssa#EG882631	LOC106562057	Tissue Adhesion	Cadherin 2, neuronal	-1.47374	-1.19908	0.0823349	-0.046725	0.937531	0.504625	0.101311	0.153678
Ssa#S48395584	npnt	Tissue Adhesion	Nephronectin	-1.71274	-0.290823	-0.510103	0.493352	-1.70424	-1.10119	-1.85096	-1.22127
Ssa#S35676247	LOC106562057	Tissue Adhesion	Cadherin 2, neuronal	-1.73406	-1.11809	0.164561	0.0606276	0.915294	0.525125	0.130611	0.247373
Ssa#S35490606	adipoq	Tissue adipocyte	Adiponectin	2.65033	0.362313	-0.00948297	-0.254783	-0.307469	1.50354	-0.234626	-0.266513
Ssa#AM083654	adipoq	Tissue adipocyte	Adiponectin	0.904837	0.179136	0.0740547	0.0191701	0.0768394	0.796314	-0.0236878	0.159043
Ssa#GRASP209155615	tgfbi	Tissue bone cartilage	Periostin, osteoblast specific factor b	0.863486	0.101808	-0.953201	-0.583074	-0.467313	-0.0599171	-0.27464	-0.637598
Ssa#EG878577	LOC100380654	Tissue bone cartilage	Periostin, osteoblast-specific factor	0.357654	0.195601	-0.741196	-0.066064	-0.796594	-0.266852	0.163196	0.0533197
Ssa#S48802173	hoxc11aa	Tissue bone cartilage	Homeobox protein Hox-C11	0.139238	0.447985	0.0840788	0.421584	0.793548	0.792162	0.754573	0.598549
Ssa#S31981036	LOC106591788	Tissue bone cartilage	Cartilage acidic protein 2	0.0345734	0.492197	-0.916429	-0.324477	-0.969205	-0.931523	-0.197167	-0.217829
Ssa#EG845011	postn	Tissue bone cartilage	Periostin, osteoblast-specific factor	0.0329684	-0.198853	-1.3734	-0.648312	-1.1334	-0.707105	-0.738479	-0.695332
Ssa#S30265748	LOC106588754	Tissue bone cartilage	Cartilage associated protein	-0.154442	-0.342972	-0.507955	-0.587138	-1.00716	-0.662899	-0.265042	-0.205242
Ssa#EG862637	postn	Tissue bone cartilage	Periostin, osteoblast-specific factor	-0.171334	-0.193133	-1.52803	-0.691634	-1.10401	-0.649936	-0.706496	-0.716394
Ssa#GRASP209733017	ostf1	Tissue bone cartilage	Osteoclast-stimulating factor 1	-0.230342	-0.261448	0.58167	0.453167	0.799441	0.725811	0.484801	0.291433
Ssa#S18890403	LOC106591918	Tissue bone cartilage	Cartilage acidic protein 2	-0.308428	0.424705	-1.07519	-0.579888	-1.18009	-1.12673	-0.643477	-0.459393
Ssa#TC91503	LOC106566248	Tissue bone cartilage	Mimecan precursor	-0.619012	0.0539244	-1.09914	-0.342048	-1.2942	-0.93389	-0.577141	-0.457673
Ssa#S35559341	LOC106612876	Tissue bone cartilage	Periostin, osteoblast specific factor b	-0.687153	0.146072	-1.68205	-0.871402	-0.52693	-0.809857	-1.45989	-0.606508
Ssa#GRASP223648433	LOC106606426	Tissue bone cartilage	Transcription factor SOX-9	-1.7281	-1.15419	-0.105176	-0.205533	-0.173408	-0.313947	-0.609443	-0.47035
Ssa#TC102659	LOC106599346	Tissue bone cartilage	leucine-rich repeat-containing protein 17-like	-2.48783	-1.81096	-1.12951	-1.06851	-0.742162	-1.25197	-1.14807	-0.713512
Ssa#S50837367	LOC100380740	Tissue Differentiation	Perilipin	3.41846	3.28072	1.96543	1.68152	2.19163	2.26747	2.1239	1.09327
Ssa#S35500145	LOC106599103	Tissue Differentiation	Retinoic acid receptor RX	2.82588	2.9941	-0.401617	-0.351412	2.5948	1.61078	-0.056066	-0.063108
Ssa#S35509837	LOC106572462	Tissue Differentiation	Pancreatic progenitor cell differentiation and proliferation factor	2.6655	0.603174	0.0239883	-0.306433	0.629224	1.1894	0.003826	0.0013905
Ssa#TC85658	plin2	Tissue Differentiation	Perilipin	2.17969	0.572537	-0.0550852	-0.211911	0.358767	1.28966	-0.102391	-0.0662032
Ssa#S47625948	LOC106572480	Tissue Differentiation	CCAAT/enhancer binding protein (C/EBP)_ beta	1.77978	0.96688	2.77198	2.22934	1.01616	1.49019	2.17552	1.26248
Ssa#GRASP209152840	LOC106572480	Tissue Differentiation	CCAAT/enhancer binding protein (C/EBP)_ beta	1.70326	0.89747	2.77822	2.16259	0.960959	1.49053	2.14394	1.12968
Ssa#GRASP223672612	LOC106572480	Tissue Differentiation	CCAAT/enhancer binding protein (C/EBP)_ beta	1.68661	0.707922	2.74173	1.86516	0.787094	1.37872	2.18363	0.858075
Omy#S34425161	filip1l	Tissue Differentiation	Filamin A-interacting protein 1-like	1.40848	0.747515	0.279867	-0.0216843	-0.183749	0.285424	0.212097	-0.430686
Ssa#GRASP209155331	mb211	Tissue Differentiation	Mab-21-like 1	1.39629	1.26072	0.975946	0.733449	1.67622	1.08111	0.317279	0.544384
Ssa#S35591308	hbegf	Tissue Differentiation	Proheparin-binding EGF-like growth factor precursor	1.16651	0.638062	2.92666	2.05979	0.424755	1.61022	1.72944	0.821019
Ssa#GRASP223648673	LOC106564789	Tissue Differentiation	Apelin receptor b	1.12121	0.964527	-0.591377	-0.15578	0.38106	0.33543	-0.681769	-0.234506
Ssa#S35548105	LOC106599566	Tissue Differentiation	protein LBH-like	1.06139	0.548532	2.2419	1.6126	0.399727	#DIV/0!	1.92474	1.11256
Ssa#S47726557	Ssa#S47726557	Tissue Differentiation	CCAAT/enhancer-binding protein delta-2	1.04485	0.54599	0.88625	0.451126	0.196352	0.62903	0.448859	0.146819
Ssa#S30276146	tcf21	Tissue Differentiation	Transcription factor 21, TCF21	0.980636	0.651863	0.160999	0.0518144	0.421476	0.582157	0.0197916	-0.0757461
Ssa#TC69706	LOC106599566	Tissue Differentiation	protein LBH-like	0.9244	#DIV/0!	2.16852	1.62556	#DIV/0!	#DIV/0!	2.38946	1.00255
Omy#BX302195	etv4	Tissue Differentiation	transcription factor Pea3	0.908535	0.416722	-0.0592969	-0.0584418	0.45743	0.294814	-0.228575	-0.380104
Ssa#EG755693	LOC106576365	Tissue Differentiation	Proline-rich protein 5	0.877895	0.66745	0.290912	0.152883	0.38379	0.511452	0.293865	-0.0918766
Ssa#DW583992	LOC106604926	Tissue Differentiation	Early growth response protein	0.851986	0.349786	1.17282	0.715817	0.293059	0.516606	0.52616	0.17655
Ssa#S35594270	LOC106563420	Tissue Differentiation	chordin-like protein 2	0.775654	1.12146	-0.527271	-0.13917	-0.167909	-0.216516	-0.192012	-0.0105077
Ssa#DY731234	LOC106603666	Tissue Differentiation	roundabout homolog 3-like	0.707218	0.362448	-0.250212	1.06701	0.370741	0.318388	0.432627	-0.106223
Ssa#S30268471	drg1	Tissue Differentiation	Developmentally-regulated GTP-binding protein 1	0.667985	0.320737	1.27197	1.23658	0.739002	1.06778	1.18797	0.792265
Ssa#S32002370	LOC106581966	Tissue Differentiation	neurogenic locus notch homolog protein 1-like	0.620484	0.925957	-0.306218	-0.214793	0.143371	-0.0159754	-0.0363114	-0.15541
Ssa#GRASP209154669	hgfa	Tissue Differentiation	hepatocyte growth factor a	0.601448	0.152122	0.333676	0.164556	0.448546	0.347061	0.871918	-0.195689
Ssa#GRASP223648419	zebrafish	Tissue Differentiation	Digestive organ expansion factor homolog	0.50291	0.400815	0.872714	0.654472	0.0060824	0.343864	0.932808	0.208898
Omy#S34421984	grb10a	Tissue Differentiation	Growth factor receptor-bound protein 10	0.500108	0.819611	0.11448	0.312547	0.167221	0.108296	0.453116	0.0630377
Ssa#S30294626	LOC106588972	Tissue Differentiation	WNT1 inducible signaling pathway protein 1a	0.467211	0.0702118	-0.13247	-0.224274	-0.966586	-1.03138	0.809842	0.741923
Ssa#S22712760	LOC106582261	Tissue Differentiation	Secreted frizzled-related protein 4	0.452751	1.03246	-0.417391	-0.262743	0.219823	0.600569	-0.141738	-0.321334
Ssa#GRASP221219191	drg1	Tissue Differentiation	Developmentally-regulated GTP-binding protein 1	0.416923	0.145484	1.07895	1.05199	0.62505	0.933348	0.991417	0.70008
Ssa#GRASP209149729	zn622	Tissue Differentiation	Zinc finger protein 622	0.414592	0.311086	0.974888	0.928239	0.604366	0.730026	0.873632	0.669495
Ssa#S35582199	LOC106576855	Tissue Differentiation	Peroxisome proliferator-activated receptor gamma c	0.386102	0.364167	1.30355	1.5049	0.701728	0.918335	1.23236	0.892337
Ssa#S18891161	LOC106581156	Tissue Differentiation	Dixin	0.330583	0.0076697	-0.8707	-0.869446	-0.383303	-0.322351	-0.904875	-0.508871
Ssa#S50837493	LOC100380648	Tissue Differentiation	ATP-dependent RNA helicase DDX18	0.302422	0.220743	0.89643	0.937312	0.598486	0.72043	0.709112	0.482197
Ssa#DW550176	htra3	Tissue Differentiation	Serine protease HTRA1	0.268867	0.041657	-0.282244	0.350285	-1.14246	-1.09497	0.087946	-0.179337
Ssa#STIR13562	LOC106582712	Tissue Differentiation	Cysteine and glycine-rich protein 1a	0.247048	0.450553	-0.010911	-0.164967	-0.218802	-0.157665	-0.696042	-0.972795
Ssa#DY715173	LOC106605482	Tissue Differentiation	Zinc finger protein ZFPM2	0.236928	0.395242	0.499131	0.121624	-0.0020387	0.437019	0.521534	0.832155
Ssa#GRASP209154017	as1la	Tissue Differentiation	Histone chaperone asf1-A	0.216021	-0.0128113	0.950217	0.851851	0.445425	0.388868	0.925921	0.623538
Ssa#S35584864	abt1	Tissue Differentiation	activator of basal transcription 1	0.18792	0.0590996	0.865945	0.838326	0.534078	0.61732	0.726899	0.571218
Ssa#S31983752	LOC106611550	Tissue Differentiation	Transmembrane anterior posterior transformation pr	0.139762	0.412807	0.823343	-0.290873	0.35515	0.218504	0.0997146	0.203931
Ssa#GRASP209737347	epcam	Tissue Differentiation	epithelial cell adhesion molecule	0.0898088	-1.02783	0.301542	0.0746056	0.926218	0.892365	0.346797	0.276552
Ssa#S35552396	LOC106568728	Tissue Differentiation	Similar to vertebrate discoidin domain receptor family_ member 2 (DDR2)	0.0701967	-0.0984512	-0.515517	-0.376629	-0.977817	-1.21388	-0.513194	-0.222757
Ssa#GRASP209156157	fstl1	Tissue Differentiation	Follistatin-related protein 1	-0.0349703	0.306348	-0.729407	-0.667915	-0.94954	-0.850814	-1.01389	-0.789258
Ssa#GRASP209155393	pedf	Tissue Differentiation	Serine proteinase inhibitor	-0.0391044	-0.262083	-1.2173	-0.8236	-0.947267	-0.859691	-1.06943	-0.449133
Ssa#EG823796	LOC106602975	Tissue Differentiation	endosialin-like	-0.0937634	-0.257031	-0.775672	-0.172584	-1.01143	-1.11662	-0.050882	-0.0349215
Ssa#GRASP209734203	ddfl1	Tissue Differentiation	Development and differentiation-enhancing factor-like 1	-0.124979	-0.184014	-1.02938	-0.512711	-0.634013	-0.854962	-1.00752	-0.533401
Ssa#S35519407	ttc23	Tissue Differentiation	Tetratricopeptide repeat protein 23	-0.222952	0.0053898	-0.411791	-0.184847	-1.03898	-0.622007	-0.261824	-0.121793
Ssa#GRASP223648499	LOC106566550	Tissue Differentiation	V-maf musculoaponeurotic fibrosarcoma	-0.253148	0.0995386	-1.33282	-1.0132	-1.14466	-1.1496	-1.15494	-0.58628
Ssa#S35674537	LOC106567044	Tissue Differentiation	Activin A receptor, type I like	-0.256504	0.0024004	-0.904098	-0.645304	-0.472948	-0.42233	-0.796615	-0.523304
Ssa#GRASP223648469	ptprn	Tissue Differentiation	Protein tyrosine phosphatase, receptor type, N polypeptide 2	-0.275772	-0.184928	-0.20498	-0.151121	-0.924248	-0.453925	0.0263984	0.0980714
Ssa#GRASP209734699	LOC100136469	Tissue Differentiation	Anterior gradient homolog 2	-0.319024	-0.178649	1.33442	0.692156	2.27858	1.67165	0.647605	0.301288
Ssa#DY708672	LOC106563420	Tissue Differentiation	chordin-like protein 2	-0.36872	-0.153668	-0.080282	0.0986472	-0.821025	-0.619884	0.0745584	0.18217
Ssa#GRASP221221923	id2	Tissue Differentiation	DNA-binding protein inhibitor ID-2	-0.386697	-0.408704	-1.02263	-0.540057	-0.560406	-0.438274	-0.897825	-0.496274
Ssa#S35696551	LOC106605099	Tissue Differentiation	zinc finger protein 570-like	-0.44284	-0.293358	-0.381844	-0.182675	-0.83557	-0.454667	-0.783655	-0.617734
Ssa#S35582042	sfrp1	Tissue Differentiation	Secreted frizzled-related protein 1	-0.50729	-0.664473	-1.49279	-0.807068	-0.141792	-1.05816	-0.610672	0.142897
Ssa#GRASP209152555	hoga1	Tissue Differentiation	4-hydroxy-2-oxoglutarate aldolase 1	-0.540801	-0.190601	-0.646412	-0.0880381	-1.035	-0.882807	-0.500769	-0.155909
Ssa#S35553022	myc	Tissue Differentiation	Myc proto-oncogene protein	-0.545833	-0.22378	-0.379507	-0.0968274	-1.00083	-1.08235	-0.400767	0.0600906
Ssa#S47625782	LOC106567682	Tissue Differentiation	Friend leukemia integration 1b	-0.560157	0.165574	-0.435132	0.095392	-1.22109	-1.3288	-0.033854	-0.337357
Ssa#S30294427	LOC106576247	Tissue Differentiation	Leucine-rich repeats and immunoglobulin-like domai	-0.575662	-0.155094	-0.911355	-0.694885	-1.08234	-1.20051	-0.432098	-0.518149
Ssa#GRASP223648195	hipl1	Tissue Differentiation	HHIP-like protein 2	-0.675424	-0.173174	-0.579867	-0.300792	-1.40618	-1.5224	0.247771	0.107006
Ssa#S30286956	foxp3	Tissue Differentiation	forkhead box P3	-0.695754	-0.353698	0.914847	0.43064	0.524448	0.418844	-0.151329	-0.260367
Ssa#EG842506	LOC106599739	Tissue Differentiation	Forkhead box protein Q1	-0.718534	-0.733241	-0.760222	-1.04054	0.300379	-0.285427	-0.038601	0.175425
Ssa#GRASP223648217	sox4	Tissue Differentiation	Transcription factor SOX-4	-0.783638	-0.461944	-0.658567	-0.532596	0.19789	-0.109582	-0.911186	-0.637412
Ssa#S18881064	LOC106610379	Tissue Differentiation	zinc finger and BTB domain-containing protein 18-like	-0.805159	-0.229834	-0.935894	-0.728941	-0.704583	-0.840518	-1.19413	-0.756273
Ssa#S47729686	LOC106567371	Tissue Differentiation	Hairy-related 6	-0.813144	-0.443006	-0.925192	-0.7034	-0.426195	-0.961957	-1.35883	-0.181581
Omy#S34425392	S34425392	Tissue Differentiation	DMRT1 protein	-0.906618	-0.374049	-0.443927	-0.019131	-1.10608	-0.470576	-0.898669	-0.775543
Ssa#GRASP221222257	LOC106613513	Tissue Differentiation	Hairy-related 6	-0.921877	-0.419992	-0.59136	-0.578754	-0.801541	-0.395628	-0.586852	-0.560519
Ssa#CK990966	LOC106567682	Tissue Differentiation	Friend leukemia integration 1b	-0.964965	-0.147278	-0.41304	-0.263278	-0.298547	-0.596434	-0.104369	-0.177739
Ssa#GRASP209150946	LOC106569606	Tissue Differentiation	Kruppel-like factor 4b	-1.00777	-0.703829	-1.05846	-1.05444	0.517847	0.277399	-0.189563	-0.328688
Ssa#CB505023	LOC106610621	Tissue Differentiation	Protein odd-skipped-related 1	-1.03456	-0.58126	-0.142164	0.146262	-0.603355	-0.309883	-0.466523	-0.698181
Ssa#S35549028	sfrp1	Tissue Differentiation	Secreted frizzled-related protein 1	-1.06721	-0.837945	-1.74203	-1.01531	-0.426463	-1.04849	-0.918985	-0.00717335
Ssa#S35541403	LOC106567945	Tissue Differentiation	Protein Wnt-11	-1.12071	-1.02618	-0.945761	-0.891848	-3.52375	-2.61495	-1.40269	-1.5975
Ssa#S35585369	foxq1	Tissue Differentiation	Forkhead box protein Q1	-1.12419	-1.31214	-1.11314	-1.64118	0.488953	-0.34815	-0.258462	0.144752
Ssa#S31969828	LOC106579194	Tissue Differentiation	Noggin 1	-1.13459	-0.513315	-0.583271	-0.281965	-0.987444	-1.08159	-0.387014	-0.345004
Ssa#STIR36587	LOC106567945	Tissue Differentiation	Protein Wnt-11	-1.19186	-1.16385	-1.22641	-1.22013	-4.08168	-3.30649	-2.93601	-2.73923
Ssa#GRASP209731345	LOC106572133	Tissue Differentiation	Hairy-related 6	-1.20775	-0.740122	0.0617227	-0.129751	0.461461	0.667584	0.0298992	0.17701
Ssa#S50837513	LOC106579008	Tissue Differentiation	Transcription factor SOX-9	-1.21238	-0.817724	-0.469919	-0.422825	-1.08041	-1.25193	-1.91606	-1.49946
Ssa#TC79245	LOC106582876	Tissue Differentiation	Transcription factor binding to IGHM enhancer 3a	-1.27077	-0.3017	-0.668103	-0.301386	-1.75965	-0.790776	-1.31202	-0.955901
Ssa#S35547571	LOC106569606	Tissue Differentiation	Kruppel-like factor 4b	-1.30669	-1.01836	-0.959828	-1.02812	0.520778	0.391579	-0.0512594	-0.333666
Omy#S22216917	S22216917	Tissue Differentiation	Glucocorticoid receptor	-1.76362	-0.318678	-1.0549	-0.0771935	-1.59616	-0.823793	-2.12927	-1.44311
Ssa#TC90361	LOC106560369	Tissue Differentiation	Forkhead box protein S1	-1.88311	-1.14727	0.194	0.250196	-0.482002	0.301682	-0.00336742	-0.159077
Ssa#GRASP209730903	tri55	Tissue Differentiation	Tripartite motif-containing protein 55	-1.93894	-1.12904	-1.49177	-0.565797	-2.29772	-1.30203	-2.34834	-1.78415
Omy#BX879710	BX879710	Tissue Differentiation	Inactive serine protease PAMR1	-2.00582	-0.938779	-1.39895	-0.504575	-2.12134	-1.3852	-2.36203	-1.93246
Omy#S22923316	Tbeta-a	Tissue Differentiation	Thymosin beta-a	-2.04614	-1.60533	-0.290257	-0.493559	0.417696	-0.0057232	-0.552059	-0.386309
Omy#S18158201	fzd10	Tissue Differentiation	Frizzled homolog 9b	-2.28584	-1.42977	-0.821519	-0.558005	-0.163756	-0.363885	-0.841987	-0.335619
Ssa#GRASP209736833	id2	Tissue Differentiation	DNA-binding protein inhibitor ID-2	-4.1114	-3.14843	-2.10373	-1.59384	0.116878	-0.0243002	-0.510697	0.199185
Ssa#S35535870	LOC106570318	Tissue Differetiation-hox	Homeobox protein MOX-1	2.36993	2.12601	-0.168993	-0.110032	1.64694	1.19434	-0.017198	-0.059797
Ssa#S42501037	pitx1	Tissue Differetiation-hox	Pituitary homeobox 2	2.16079	0.811815	0.367228	0.275444	0.540263	0.399536	0.885786	0.668378
Ssa#S35495861	meox2	Tissue Differetiation-hox	Homeobox protein MOX-2	1.82924	1.16862	-0.781217	-0.340752	0.541918	0.236477	-0.222788	-0.31948
Omy#S15321517	mnx2a	Tissue Differetiation-hox	Homeo box HB9 like a	0.816258	0.801909	-0.17847	0.198948	-0.203783	-0.441058	0.162705	0.0008316
Ssa#DY735024	slc45a2	Tissue Differetiation-hox	Membrane-associated transporter protein	0.590276	0.862321	0.00439298	-0.041348	0.576091	0.266588	-0.0782021	-0.0594999
Ssa#S35562668	LOC106607589	Tissue Differetiation-hox	H2.0-like homeobox protein	0.539243	0.521141	0.441016	0.464279	0.510649	0.75863	0.932111	0.382101
Ssa#S48802173	hoxc11aa	Tissue Differetiation-hox	Homeobox protein Hox-C11	0.139238	0.447985	0.0840788	0.421584	0.793548	0.792162	0.754573	0.598549
Ssa#GRASP209149989	LOC100136473	Tissue Differetiation-hox	Follistatin-related protein 1	-0.136384	-0.254116	-1.02749	-0.504611	-1.3747	-1.16208	-1.0571	-0.931162
Ssa#GRASP209732235	dlx4b	Tissue Differetiation-hox	Homeobox protein Dlx4b	-0.26981	-0.0506238	0.653106	0.951519	0.898337	0.506116	1.14761	1.40787
Ssa#BM414001	LOC106600915	Tissue Differetiation-hox	LIM homeobox transcription factor 1, alpha	-0.486343	-0.0551421	-0.729919	0.588942	-1.05254	-1.12986	-1.19742	-0.57526
Ssa#GRASP209730959	dlx5a	Tissue Differetiation-hox	Distal-less homeobox gene 3b	-0.543292	-1.19195	-1.45585	-1.0566	-0.0410794	-0.779351	-1.64153	-0.890935
Ssa#S42501033	pitx2	Tissue Differetiation-hox	Pituitary homeobox 3	-0.546645	-0.237064	-1.09464	-0.717264	-1.0883	-0.915324	-0.838762	-0.428392
Ssa#S45783625	hoxb7ab	Tissue Differetiation-hox	Homeobox protein Hox-B7a [Hox-B7]	-0.648919	-0.306908	-0.934648	-0.582535	-0.976943	-1.17971	-0.69616	-0.411649
Ssa#S35500981	LOC106582058	Tissue Differetiation-hox	Engrailed 1a	-0.717311	-0.417887	-1.97692	-1.4828	-1.56279	-1.28236	-1.718	-1.58885
Ssa#S45783627	hoxb9ab	Tissue Differetiation-hox	homeobox protein HoxB9ab	-0.811505	-0.483447	-0.592841	-0.3382	-0.800402	-0.967708	-0.403906	-0.198612
Ssa#GRASP209738483	LOC106604306	Tissue Differetiation-hox	Homeobox protein MSH-D	-0.934598	-0.662472	-1.01424	-1.06766	-0.499789	-0.786059	-0.69676	-0.0746737
Ssa#S31998008	LOC106585964	Tissue Differetiation-hox	Myeloid ecotropic viral integration 1	-0.967279	-0.0844332	0.0719254	-0.0310668	0.208211	-0.348624	0.369262	0.551138
Ssa#S35697349	LOC106587630	Tissue Differetiation-hox	Iroquois-class homeodomain protein IRX-3	-1.06954	-0.575639	-0.741715	-0.442543	-0.715148	-1.02522	-0.316158	-0.160661
Ssa#S48801734	hxd4a	Tissue Differetiation-hox	Homeo box A4a	-1.09744	-0.140126	-0.587494	-0.0497806	-1.27383	-1.11111	-0.204614	-0.175813
Ssa#S45783693	hoxc12ba	Tissue Differetiation-hox	Homeobox protein Hox-C12	-1.16095	-0.186836	-0.545469	-0.0968528	-0.961269	-0.495076	-0.983558	-0.669931
Ssa#S35509516	LOC106598380	Tissue Differetiation-hox	Iroquois 3 homeobox protein	-1.2077	-0.727789	-0.649091	-0.533986	-0.546502	-1.0576	-0.205566	0.0475615
Ssa#S45783689	hoxc8ab	Tissue Differetiation-hox	homeobox protein HoxC8an	-1.57908	-0.682519	-1.28607	-0.38379	-2.01314	-1.17025	-2.22961	-1.73332
Ssa#DW571754	irx5	Tissue Differetiation-hox	Iroquois homeobox protein 2, a	-1.60884	-0.737871	-1.52857	-0.874427	-1.20951	-1.55777	-1.52586	-0.942947
Ssa#S35523051	LOC106599166	Tissue ECM	aspartyl/asparaginyl beta-hydroxylase-like	2.17875	0.604621	-0.248152	-0.402812	0.0489	0.82364	-0.219285	-0.174899
Ssa#S32005871	lama2	Tissue ECM	Laminin subunit alpha-2	1.07377	0.788164	-0.457914	-0.46663	0.397047	0.325046	-0.280464	-0.245283
Ssa#GRASP209154383	lum	Tissue ECM	Lumican	1.00103	0.053906	-1.21804	-0.522422	-0.387819	-0.404924	-0.796146	-0.570234
Ssa#CK885088	Ssa#CK885088	Tissue ECM	Repetin	0.823353	1.14442	-0.662246	-0.03646	-0.803161	-0.762391	-0.542594	-0.141366
Ssa#S31981946	LOC106580821	Tissue ECM	Transgelin 2	0.791276	0.729739	-0.158747	-0.129779	0.439938	0.545428	-0.539888	-0.412578
Ssa#S35540146	LOC106575366	Tissue ECM	extracellular matrix protein 1-like	0.579292	0.861031	-0.265456	-0.204836	0.278124	0.294512	0.73477	0.374383
Ssa#S35531339	LOC106565379	Tissue ECM	Lysyl oxidase-like 4	0.473147	0.160049	-0.511392	-0.062784	-1.39978	-0.798918	0.071032	-0.265621
Ssa#S35532747	fndc1	Tissue ECM	Fibronectin type III domain-containing protein	0.470825	0.0595138	-1.38441	-0.558452	-1.32427	-1.39052	-0.545164	-0.796971
Ssa#S47727561	mgp	Tissue ECM	matrix Gla protein	0.46859	1.10881	-0.536967	-0.37229	1.45117	1.03244	-0.988369	-1.01263
Omy#TC168117	si:ch1073-15f12.3	Tissue ECM	Laminin subunit beta-3	0.436482	0.227518	1.24394	0.677045	0.408937	0.797553	1.09912	0.273788
Ssa#S50369882	LOC106608597	Tissue ECM	Calcium/calmodulin-dependent 3 ,5 -cyclic nucleoti	0.0704506	0.495691	-1.27301	-1.0182	0.181537	0.0834101	-1.16181	-0.757121
Ssa#DW578432	LOC106569065	Tissue ECM	laminin subunit gamma-2-like	0.028817	0.201755	1.75119	1.15597	0.361644	1.01233	1.34312	0.274389
Ssa#S35706227	LOC106577537	Tissue ECM	ependymin-like	0.0177543	0.0578354	-0.776161	-0.986598	0.172848	-0.0851013	-1.36127	-0.901944
Ssa#S35532148	LOC106565326	Tissue ECM	Osteomodulin	-0.0403677	0.231315	-1.52211	-1.29276	-0.416936	-0.52306	-2.0024	-1.42843
Ssa#GRASP223648179	LOC106608597	Tissue ECM	Calcium/calmodulin-dependent 3 ,5 -cyclic nucleoti	-0.0684141	0.621627	-1.29599	-0.996164	0.291838	0.0764356	-1.12513	-0.672004
Ssa#S30283213	p3h1	Tissue ECM	Prolyl 3-hydroxylase 1	-0.0996026	-0.0536635	-0.541668	-0.286403	-0.924198	-0.578254	-0.298317	-0.188172
Ssa#GRASP209155899	LOC106603199	Tissue ECM	procollagen C-endopeptidase enhancer 2-like	-0.105208	0.0102311	-1.19743	-0.725208	-0.662366	-0.623125	-0.892683	-0.365084
Ssa#GRASP223649059	LOC106603838	Tissue ECM	Procollagen-proline, 2-oxoglutarate 4-dioxygenase	-0.146361	-0.162976	-0.969421	-0.633301	-1.26288	-1.07424	-0.492916	-0.14474
Ssa#GRASP209155967	pgs2	Tissue ECM	Decorin	-0.175467	-0.416851	-1.5136	-1.02407	-1.00236	-0.789256	-1.47543	-1.19617
Omy#S15316996	cthrc1a	Tissue ECM	Collagen triple helix repeat-containing protein 1 precursor	-0.186002	-0.713305	-0.458595	-0.548202	-1.32146	-1.11061	-0.499244	-0.424574
Ssa#GRASP209736909	mgp	Tissue ECM	matrix Gla protein	-0.189622	0.976991	-0.454729	-0.394535	1.38353	0.942333	-0.915492	-0.997261
Ssa#GRASP221219253	mfap2	Tissue ECM	Microfibrillar-associated protein 2	-0.282235	0.0100154	-1.00699	-0.596388	-0.595918	-0.55398	-1.06851	-0.805264
Omy#S34424647	fndc3ba	Tissue ECM	Fibronectin type III domain-containing protein 3B	-0.324348	-0.0726154	-1.06525	-0.231053	-1.18168	-0.581098	-0.635068	-0.620655
Ssa#CB518090	LOC106583419	Tissue ECM	Prolyl 3-hydroxylase 3	-0.343631	-0.0077972	-1.1943	-0.791139	-0.859587	-0.884293	-1.10335	-0.502349
Ssa#S35576226	LOC106599664	Tissue ECM	Laminin alpha-3	-0.350649	-0.323159	1.13075	0.715765	0.547239	1.14109	1.11357	0.240576
Ssa#S35698466	fam180a	Tissue ECM	FAM180A	-0.36169	-0.396407	-1.87993	-1.1696	-1.2529	-1.33426	-1.2891	-0.63461
Ssa#STIR39053	LOC106605341	Tissue ECM	Chondroitin sulfate proteoglycan 5	-0.363438	-0.332681	-0.613937	-0.342913	-1.62824	-1.40208	-1.45451	-1.26245
Ssa#GRASP209154963	lyox	Tissue ECM	Protein-lysine 6-oxidase	-0.413324	-0.121636	-2.05321	-0.592672	-1.13814	-0.969143	-0.33085	0.302053
Ssa#GRASP209154043	ppb	Tissue ECM	Alkaline phosphatase, intestinal, tandem duplicate 1	-0.431475	0.135297	-0.507057	-0.488324	0.536361	0.15235	-0.844296	-0.437456
Ssa#S35521245	LOC106589727	Tissue ECM	Fibulin-7	-0.456263	-0.175883	-0.739391	-0.38824	-1.29413	-0.7912	-0.352244	-0.359701
Ssa#S47727924	fam180a	Tissue ECM	FAM180A	-0.473707	-0.321474	-1.82699	-1.15498	-1.42684	-1.2787	-1.42495	-0.63905
Ssa#TC99140	LOC106577236	Tissue ECM	Lysyl oxidase-like 4	-0.524108	-0.60556	-0.782236	-0.449563	-1.14648	-0.624132	-0.965416	-0.565007
Ssa#S35545418	LOC106585132	Tissue ECM	Lysyl oxidase-like 4	-0.554153	-0.288083	-0.784525	-0.602869	-0.756115	-0.970576	-0.580699	-0.351391
Ssa#GRASP209154093	acpl2	Tissue ECM	Acid phosphatase-like protein 2	-0.632853	-0.314009	-1.22353	-0.903973	-0.464554	-0.661035	-1.06604	-0.522081
Ssa#CK892846	LOC106566838	Tissue ECM	biglycan-like	-0.686	-1.12854	-1.15834	-0.769551	-2.77554	-0.910554	-0.698458	-0.101259
Ssa#S35532224	LOC106563762	Tissue ECM	A disintegrin and metalloproteinase with thrombosp	-0.776894	0.127188	-1.45302	-0.7568	-1.12621	-1.22672	-0.765868	-0.065543
Ssa#DW541741	LOC106563762	Tissue ECM	A disintegrin and metalloproteinase with thrombosp	-0.872603	0.17694	-0.800586	-0.192234	-1.14951	-0.941147	-0.375425	-0.089742
Ssa#S31969828	LOC106579194	Tissue ECM	Noggin 1	-1.13459	-0.513315	-0.583271	-0.281965	-0.987444	-1.08159	-0.387014	-0.345004
Ssa#S35565106	LOC106570420	Tissue ECM	otolith matrix macromolecule-64	-2.20199	-1.16771	-0.389621	-0.585033	-0.436428	-0.407837	-1.20826	-0.737405
Ssa#S35552677	lamb4	Tissue ECM	Laminin subunit beta-4	-2.20689	-1.56885	-0.70572	-0.644799	0.159882	-0.308115	-0.704147	-0.295665
Ssa#DY723537	Ssa#DY723537	Tissue ECM collagen	Collagen alpha-1(VI) chain	0.829057	0.3451	-0.751167	-0.135068	-1.05551	-0.745508	-0.095558	-0.215343
Ssa#CK879434	Ssa#CK879434	Tissue ECM collagen	Collagen type X alpha 1	0.622875	-2.44967	-1.29979	-0.890771	1.28882	0.797	-1.0816	-0.370758
Ssa#S48412104	Ssa#S48412104	Tissue ECM collagen	Col6a2 protein - Ident 96	0.542882	0.526452	-0.62241	0.017164	-0.96575	-0.59317	0.03958	-0.104897
Ssa#DW549838	col12a1	Tissue ECM collagen	Collagen alpha-1(XII) chain	0.531897	0.676979	-0.24987	0.0585806	-1.09233	-0.709948	0.0594068	-0.0009264
Ssa#S19109157	Ssa#S19109157	Tissue ECM collagen	collagen a1(I)	0.527447	-0.0108253	-1.60942	-0.66302	-0.939678	-1.20477	-0.952558	-0.186468
Ssa#S48396562	col1a2	Tissue ECM collagen	Collagen type II, alpha-1a	0.297489	0.133427	-1.44269	-0.57945	-1.02491	-1.04636	-1.00055	-0.407267
Ssa#S30278631	col6a2	Tissue ECM collagen	collagen alpha-2(VI) chain-like (LOC106594538), X1	0.290436	0.350119	-0.855929	-0.264125	-0.716748	-0.749845	0.091284	-0.09911
Ssa#S18850778	Ssa#S18850778	Tissue ECM collagen	Collagen alpha-1(XVI) chain	0.283755	0.379759	-0.528063	-0.084871	-1.13476	-1.12658	-0.185459	-0.15246
Ssa#TC110556	Ssa#TC110556	Tissue ECM collagen	Collagen alpha-3(VI) chain	0.216613	0.174085	-1.02353	-0.358518	-1.32513	-1.06285	-0.319188	-0.184109
Ssa#STIR38014	Ssa#STIR38014	Tissue ECM collagen	collagen a3(I)	-0.0093034	-0.0933087	-1.62851	-0.717117	-1.1961	-1.17466	-1.11818	-0.285609
Ssa#S50700543	LOC100196315	Tissue ECM collagen	procollagen-lysine,2-oxoglutarate 5-dioxygenase 3	-0.0955448	-0.205254	-0.881055	-0.574418	-0.752513	-0.528802	-0.486377	-0.289335
Ssa#S48406382	Ssa#S48406382	Tissue ECM collagen	collagen a3(I)	-0.0981714	0.166251	-1.21199	-0.428887	-1.09607	-0.797803	-0.874642	-0.163624
Omy#CR366286	col11a2	Tissue ECM collagen	SSR alpha subunit	-0.113272	0.0566532	-0.740369	-0.558373	-0.944807	-1.14305	-0.441908	-0.166066
Ssa#DV107274	Ssa#DV107274	Tissue ECM collagen	Collagen alpha-1(I) chain	-0.298198	-0.00591432	-1.1637	-0.303812	-0.54976	-0.49469	-0.560693	-0.035692
Ssa#S48395633	col1a2	Tissue ECM collagen	Collagen type II, alpha-1a	-0.337125	0.030054	-1.43259	-0.574101	-0.84614	-0.866979	-0.711778	-0.0822055
Ssa#STIR33482	col1a2	Tissue ECM collagen	Collagen type II, alpha-1a	-0.376007	0.079409	-1.48431	-0.598043	-1.11093	-1.0485	-1.04417	-0.419415
Ssa#GRASP223648099	LOC106578992	Tissue ECM collagen	Procollagen-proline, 2-oxoglutarate 4-dioxygenase	-0.383036	-0.1126	-0.981959	-0.64502	-0.888957	-0.720486	-0.780427	-0.39123
Ssa#TC108554	Ssa#TC108554	Tissue ECM collagen	Collagen V alpha 3	-0.38409	-0.121417	-1.21525	-0.471616	-1.3072	-0.831797	-0.718395	-0.66684
Ssa#TC101630	Ssa#TC101630	Tissue ECM collagen	Collagen alpha-1(VI) chain	-0.396765	0.339766	-1.05961	-0.430824	-0.638821	-0.773522	-0.27785	-0.242721
Omy#CX138110	col1a1a	Tissue ECM collagen	collagen a1(I)	-0.440273	0.0423805	-1.15682	-0.363086	-0.409039	-0.587849	-0.533035	0.0778626
Ssa#DW546678	Ssa#DW546678	Tissue ECM collagen	Unknown	-0.463829	-0.105656	-0.350615	-0.5324	-0.467284	-0.852172	-0.780317	-0.552706
Ssa#S35545405	Ssa#S35545405	Tissue ECM collagen	COL6A3	-0.468502	-0.0800668	-1.42551	-0.945431	-0.817264	-1.11897	-0.750768	-0.426933
Omy#S23930476	col1a1b	Tissue ECM collagen	Collagen_ type I_ alpha 3	-0.55276	-0.0889928	-1.46122	-0.498948	-1.19818	-0.941973	-1.00537	-0.305552
Ssa#S50152580	Ssa#S50152580	Tissue ECM collagen	collagen 1a	-0.587572	-0.158193	-1.75056	-0.796241	-1.50136	-1.41426	-1.18478	-0.363369
Ssa#S35563089	Ssa#S35563089	Tissue ECM collagen	collagen type XI alpha1 short isoform	-0.608075	-0.28023	-1.4629	-0.791287	-0.722819	-0.742618	-1.09034	-0.466136
Ssa#TC91867	Ssa#TC91867	Tissue ECM collagen	collagen type XI	-0.635835	0.222029	-1.34446	-0.366245	-1.37017	-0.816799	-0.693004	-0.587457
Ssa#S35580189	Ssa#S35580189	Tissue ECM collagen	Collagen I alpha 2 chain	-0.807548	-0.365844	-1.2556	-0.762032	-0.836195	-0.880263	-0.725623	-0.470537
Ssa#TC94391	LOC106592628	Tissue ECM collagen	Collagen-C1q-TNF-related protein	-0.831147	-0.43437	-1.00206	-0.557673	-1.53265	-1.05924	-0.879233	-0.528733
Ssa#CK898848	col24a1	Tissue ECM collagen	collagen, type XXIV, alpha 1	-0.861661	-0.342185	-0.551527	-0.48677	-0.255276	-0.404775	-0.494708	-0.25897
Ssa#S19096344	Ssa#S19096344	Tissue ECM collagen	collagen a3(I)	-0.875517	-0.403152	-1.73613	-0.898963	-1.2979	-1.14932	-1.14951	-0.331096
Ssa#DY724000	Ssa#DY724000	Tissue ECM collagen	Col2a1a protein	-1.1681	-0.39039	-0.837743	-0.490129	-0.679342	-0.651005	-0.461897	-0.485518
Ssa#TC111637	LOC106579751	Tissue ECM collagen	Procollagen-lysine, 2-oxoglutarate 5-dioxygenase 2	-1.32144	-1.29342	-0.852292	-1.03559	-0.984085	-0.38987	-1.3076	-0.883775
Omy#CU065019	CU065019	Tissue ECM collagen	Collagen alpha-1(VII) chain	-2.02827	-1.03369	-1.64046	-1.29032	-1.29684	-1.32456	-1.29879	-1.00112
Ssa#S35550915	col17a1	Tissue ECM collagen	Collagen alpha-1(XVII) chain	-2.22134	-1.5447	-0.857893	-0.625428	0.51872	0.0219762	-0.581645	-0.344064
Ssa#GI226374736	col11a1	Tissue ECM collagen	Procollagen, type V, alpha 1	-2.78697	-1.87809	-1.51878	-1.33436	-0.611552	-0.785818	-2.78054	-1.69626
Ssa#KSS1944	LOC106577668	Tissue ECM mucus	GMP Giant mucus protein	0.629123	0.40221	0.172683	0.101725	0.995073	0.685361	0.13385	0.211899
Omy#CA368785	si:dkey-65b12.6	Tissue ECM mucus	Fc fragment of IG binding protein	0.148423	-0.0468064	0.880021	0.544689	1.59772	0.975541	0.874033	0.881719
Ssa#S31973823	LOC106587461	Tissue ECM mucus	Spondin 1a	0.0751985	0.602684	-0.908708	-0.797567	0.603579	0.193127	-0.919756	-0.659025
Ssa#AM041536	LOC106592222	Tissue ECM mucus	Mucin-5B	-0.0058645	0.0930904	0.947744	0.576861	1.29664	0.671186	0.414027	0.994838
Ssa#S35557995	LOC106578386	Tissue ECM mucus	GMP Giant mucus protein	-0.102402	-0.161829	0.746776	-0.173867	4.4575	2.88964	0.75003	0.774799
Ssa#GRASP209734699	LOC100136469	Tissue ECM mucus	Anterior gradient homolog 2	-0.319024	-0.178649	1.33442	0.692156	2.27858	1.67165	0.647605	0.301288
Ssa#S35482990	LOC106592404	Tissue ECM mucus	GMP Giant mucus protein	-0.351247	-0.0815018	-1.43028	-0.3833	-1.20613	-0.97128	-2.29677	-1.77759
Ssa#S35581849	LOC106578386	Tissue ECM mucus	GMP Giant mucus protein	-0.361449	-0.185436	0.697711	-0.256277	4.42122	2.85877	0.630506	0.696979
Ssa#GRASP209155701	LOC106566613	Tissue ECM mucus	Sushi domain-containing protein 3	-0.881032	-0.689093	0.251267	-0.145292	-0.099064	0.0615342	-0.647446	-0.613302
Ssa#KSS3392	Ssa#KSS3392	Tissue ECM mucus	GMP Giant mucus protein	-0.958775	-0.350832	-0.406978	-0.206132	-0.423461	-0.4121	-0.884674	-0.303568
Ssa#GRASP209734157	tecta	Tissue ECM mucus	GMP Giant mucus protein	-1.41472	-0.879174	0.0141653	-0.452066	1.33804	0.928467	-0.126012	-0.113277
Ssa#S35551560	LOC106579089	Tissue ECM mucus	GMP - giant mucus protein	-1.99362	-1.3131	-0.43246	-0.669989	0.550528	-0.486672	-1.90321	-0.925212
Ssa#S35547501	LOC106587441	Tissue ECM mucus	Mucin-5B	-2.17396	-2.22383	0.130594	-0.801419	0.558049	0.0869772	-0.900784	-0.509425
Ssa#S35547500	LOC106587441	Tissue ECM mucus	Mucin-5B	-2.35377	-2.12952	0.124807	-0.788085	0.318669	-0.006434	-0.897738	-0.419781
Ssa#GRASP209736395	LOC106577197	Tissue Endocrine	catechol O-methyltransferase domain-containing protein 1-like	2.00144	0.868814	0.923483	0.618024	1.05828	0.312396	0.0686072	-0.456606
Omy#TC157811	adcyap1a	Tissue Endocrine	AF343976_1 growth hormone-releasing hormone/pituitary adenylate cyclase-activating polypeptide	0.856327	0.469346	-0.0894849	0.763938	0.380765	0.407887	0.474795	0.0594237
Ssa#DW589951	LOC106607177	Tissue Endocrine	Neuroendocrine convertase 2	0.216202	0.430285	-1.47798	0.854236	-0.196191	-0.219326	0.486845	-0.565144
Ssa#GRASP209736917	LOC106582872	Tissue Endocrine	catechol O-methyltransferase-like	0.0231276	0.563415	-0.243402	-0.61704	-1.49691	-1.72586	-1.9672	-1.91825
Omy#TC167859	rcan3	Tissue Endocrine	Regulator of calcineurin 1a	-0.304854	-0.10475	-1.01731	-0.753196	0.353847	-0.231439	-0.380128	-0.197652
Ssa#GRASP223649265	LOC106566505	Tissue Endocrine	catechol O-methyltransferase-like	-0.511453	-0.172243	-0.858158	-0.630185	-1.12343	-1.00948	-0.556358	-0.564463
Ssa#S32008863	LOC106563312	Tissue Endocrine	Natriuretic peptide receptor 1b	-0.777131	0.143881	-1.12485	-0.778994	-0.701514	-0.820695	-0.833779	-0.447655
Omy#S23936235	ntrk3a	Tissue Endocrine	Tyrosine-protein kinase receptor	-0.99914	-0.341647	-0.641487	-0.38104	-0.537261	-0.431515	-0.464322	-0.326603
Omy#S21940193	S21940193	Tissue Endocrine	vasoactive intestinal peptide receptor 1 precursor	-1.25981	-0.615016	-0.852092	-0.904715	-0.501191	-1.02352	-0.68021	-0.435456
Ssa#GRASP209154141	ctgf	Tissue Endothelium	connective tissue growth factor	1.43473	0.447473	0.534805	-0.0929496	0.30941	0.715358	-0.0527079	-0.311319
Ssa#GRASP209730755	vegfd	Tissue Endothelium	Vascular endothelial growth factor D	1.16927	1.27613	0.432281	0.453106	0.555782	0.69798	0.711888	0.178866
Ssa#S31987297	LOC106587275	Tissue Endothelium	GTP-binding protein GEM	0.889732	0.417594	-0.150175	-0.019887	0.247863	0.162188	-0.218414	0.00242538
Ssa#TC94968	LOC100380677	Tissue Endothelium	Receptor-type tyrosine-protein phosphatase beta	0.704361	0.896522	-0.305555	-0.146338	0.249436	0.195562	-0.0850606	-0.189079
Ssa#GRASP223649327	LOC106575643	Tissue Endothelium	Angio-associated migratory cell protein	0.155944	0.132377	0.755516	0.818137	0.0879598	0.42885	0.579938	0.392309
Ssa#GRASP223648877	angl1	Tissue Endothelium	Angiopoietin-like 1	-0.0765169	-0.138727	-0.985141	-0.59875	-1.02577	-0.938996	-1.05985	-0.522002
Ssa#GRASP209147284	gem	Tissue Endothelium	GTP-binding protein GEM,	-0.113388	-0.0585712	-0.122472	-0.113043	-0.801612	-0.575878	-0.097237	-0.0637153
Ssa#DY740532	LOC106581030	Tissue Endothelium	Endothelial cells scavenger receptor	-0.244992	0.184755	-0.089192	-0.175088	-0.888654	-1.1312	-0.0693702	0.124811
Ssa#CA062495	LOC106580141	Tissue Endothelium	Milk fat globule-EGF factor 8 protein a	-0.321515	0.0379924	0.231404	0.126168	-0.291832	-0.18887	-1.11681	-0.981994
Ssa#S35592699	LOC106572191	Tissue Endothelium	Angiopoietin-like 7	-0.353879	-0.772061	0.0953815	0.80154	-0.735898	0.236119	0.37385	0.0922503
Ssa#CB511703	sgms2	Tissue Endothelium	Phosphatidylcholine:ceramide cholinephosphotransfe	-0.366495	-1.03048	-1.16407	-0.53861	-0.690903	-0.258156	-0.98423	-0.569182
Ssa#GRASP223649413	mtmr6	Tissue Endothelium	Myotubularin-related protein 6	-0.522936	-0.31476	-0.668016	-0.735663	-0.686358	-0.843885	-0.445719	-0.314074
Ssa#GRASP209733311	LOC106563255	Tissue Endothelium	Endothelial differentiation-related factor 1	-0.574788	-0.0571167	-0.756673	-0.855836	-0.614902	-0.665669	-1.28074	-0.940071
Ssa#GRASP209734281	ang1	Tissue Endothelium	Angiogenin-1 precursor / RNase ZF3	-0.588302	-0.526031	0.895418	0.672962	0.673932	0.660939	0.628959	1.57302
Omy#S34315104	sgms2	Tissue Endothelium	Phosphatidylcholine:ceramide cholinephosphotransfe	-0.829558	-1.4246	-1.48702	-1.17904	-0.721276	-0.0570144	-1.54829	-0.907009
Ssa#DY739459	LOC106579898	Tissue Endothelium	Angiopoeitin like 2	-0.875344	-0.900379	-1.63141	-0.962382	-1.52052	-1.36515	-1.38213	-1.10172
Ssa#GRASP209735237	thap1	Tissue Endothelium	THAP domain-containing protein 1	-1.00035	-0.388643	-0.144164	-0.328299	-0.307724	-0.269376	-0.142299	-0.176762
Ssa#S35516324	LOC106603409	Tissue Endothelium	cysteinyl leukotriene receptor 2-like	-1.16325	-0.250492	-0.39551	0.235754	-1.14313	-0.605451	-1.06451	-0.772943
Ssa#TC101760	LOC106578972	Tissue Endothelium	Dysferlin	-1.67354	-0.991212	-0.126631	-0.203314	0.289732	0.221667	-0.0802146	-0.0265003
Ssa#S35515922	LOC106585940	Tissue Epithelium	epigen-like	2.26758	2.17404	4.83769	4.42441	1.85092	3.05255	3.05671	1.92665
Ssa#GRASP209155393	pedf	Tissue Epithelium	Serine proteinase inhibitor	-0.0391044	-0.262083	-1.2173	-0.8236	-0.947267	-0.859691	-1.06943	-0.449133
Ssa#S35582070	LOC106588978	Tissue Epithelium	epithelial membrane protein 2-like	-0.261518	0.0682176	-0.871175	-0.548068	-0.829019	-1.04286	-0.684716	-0.184668
Ssa#EG766533	LOC106603571	Tissue Epithelium	Serine proteinase inhibitor	-0.268069	0.0080822	-0.959875	-0.540337	-0.345153	-0.910176	-0.994826	-0.409827
Ssa#GRASP209733297	emp3	Tissue Epithelium	Epithelial membrane protein 3	-0.571881	0.201667	-0.99705	-0.617805	-0.926832	-0.913697	-0.955826	-0.554038
Ssa#TC72747	LOC106569170	Tissue Epithelium	desmocollin-2-like	-0.613601	-0.594185	0.601996	0.137528	2.29688	2.01873	1.94089	0.987955
Ssa#S50690330	LOC106607103	Tissue Epithelium	epithelial membrane protein 2-like	-1.12241	-0.698817	-0.0308834	-0.255351	0.339169	-0.03834	0.573048	0.283953
Omy#BX880138	pkp1	Tissue Epithelium	Plakophilin-1	-1.75935	-1.47278	-0.196407	-0.410536	0.634317	0.74618	0.417655	-0.179059
Ssa#CK991073	LOC106607383	Tissue Erythrocyte, globin	Hemoglobin subunit alpha	0.369042	0.683231	-0.97933	-1.61342	-1.32445	-1.01031	-1.68728	-2.88131
Ssa#S50676742	LOC106601076	Tissue Erythrocyte, globin	hemoglobin subunit alpha-4	0.186597	0.957369	-1.54248	-0.832237	-1.70441	-1.75517	-2.30124	-2.76309
Omy#TC172518	ba1	Tissue Erythrocyte, globin	Hemoglobin subunit beta; AltName: Full=Hemoglobin beta chain; AltName: Full=Beta-globin	0.118027	0.57675	-1.46798	-0.901608	-1.79228	-1.71364	-2.38256	-2.9207
Ssa#GRASP223672464	LOC106607373	Tissue Erythrocyte, globin	Hemoglobin subunit alpha	0.082922	0.783026	-1.0289	-1.63929	-1.23866	-0.990176	-1.6048	-2.86235
Ssa#CX282192	hba	Tissue Erythrocyte, globin	Hemoglobin subunit alpha	-0.0480733	0.532594	-1.15844	-1.7235	-1.56369	-1.23669	-1.78324	-2.98162
Ssa#S50678800	LOC106601077	Tissue Erythrocyte, globin	Hemoglobin subunit alpha	-0.0525856	0.790705	-1.30259	-1.62515	-1.34819	-1.37099	-2.1629	-2.88486
Ssa#CL4Contig1	LOC106601076	Tissue Erythrocyte, globin	hemoglobin subunit alpha-4	-0.058714	0.470677	-1.94405	-2.08738	-1.53659	-2.11667	-2.57823	-3.48884
Ssa#S35686605	LOC106572584	Tissue Erythrocyte, globin	PWWP domain-containing protein MUM1L1	-0.0914941	-0.125013	0.916005	0.707908	-0.180369	-0.221851	0.293888	-0.289994
Ssa#CK991045	LOC106601077	Tissue Erythrocyte, globin	Hemoglobin subunit alpha	-0.0971736	0.781952	-0.963566	-1.63574	-1.24481	-1.04843	-1.59486	-2.83483
Ssa#TC103279	LOC106570345	Tissue Erythrocyte, globin	Spectrin beta chain, non-erythrocytic 1	-0.191592	-0.385444	0.936832	1.4084	0.581834	1.02019	1.09362	1.03565
Omy#CX153651	si:ch211-5k11.6	Tissue Erythrocyte, globin	alpha-globin IV	-0.200933	0.493267	-1.44179	-1.60678	-1.5559	-1.36431	-2.17945	-3.24593
Ssa#S50701124	LOC106601077	Tissue Erythrocyte, globin	Hemoglobin subunit alpha	-0.28466	0.460965	-1.52813	-1.70415	-1.48698	-1.79984	-2.32578	-3.03524
Ssa#S47625337	epor	Tissue Erythrocyte, globin	Erythropoietin receptor	-0.337525	0.0833774	-0.968345	-0.403458	-0.36345	-0.552601	-1.22517	-0.722109
Omy#S50901702	HBB1	Tissue Erythrocyte, globin	Hemoglobin subunit beta-1	-0.358331	0.261657	-1.78355	-1.95639	-1.79197	-1.72776	-2.3325	-3.30567
Ssa#S50686573	LOC106607372	Tissue Erythrocyte, globin	Hemoglobin subunit beta	-0.384257	0.414351	-0.884605	-1.6142	-1.29261	-0.982935	-1.09708	-2.4762
Ssa#S35582818	rhbg	Tissue Erythrocyte, globin	Rhesus blood group, C glycoprotein a	-1.40396	-0.94618	-0.00997873	-0.261356	1.37953	0.498651	-0.919339	-0.547664
Ssa#S35538062	LOC106582539	Tissue glycan	Beta-1_4-galactosyltransferase 1 - Ident 54	3.09737	3.15457	-0.166168	-0.15015	2.42757	1.34045	-0.290275	-0.203404
Omy#BX083478	st6galnac5a	Tissue glycan	Alpha-N-acetylgalactosaminide alpha-2,6-sialyltransferase 6	1.99568	0.265096	-0.0791213	0.843861	1.18116	-0.301219	0.8242	0.226141
Ssa#S18849505	gamt	Tissue glycan	Guanidinoacetate N-methyltransferase	1.36018	0.522225	-0.651359	-0.887887	0.0333944	0.224179	-1.11937	-0.814304
Ssa#DW469241	LOC106571140	Tissue glycan	papilin-like	1.23459	-1.57445	-1.11409	-0.817775	4.92067	1.80053	-0.919066	-0.228712
Ssa#GRASP209733055	gna1	Tissue glycan	Glucosamine 6-phosphate N-acetyltransferase	0.827218	0.00657524	0.903267	0.551038	0.564715	0.348504	0.794031	0.459223
Ssa#GRASP223648119	m6pbp	Tissue glycan	Mannose-6-phosphate receptor-binding protein 1	0.817803	0.733532	0.0311537	-0.189498	0.425663	0.175315	-0.160541	-0.0472987
Ssa#GRASP209150166	npl	Tissue glycan	N-acetylneuraminate pyruvate lyase (dihydrodipicolinate synthase)	0.595878	-0.355225	-0.244656	-0.476789	0.835947	0.206364	0.231029	0.112119
Ssa#CB507081	LOC106576786	Tissue glycan	heparan sulfate glucosamine 3-O-sulfotransferase 1-like	0.500364	0.906294	-0.183507	-0.208591	-0.259258	0.254203	-0.28672	-0.217936
Ssa#S35555461	habp4	Tissue glycan	hyaluronan binding protein 4	0.354818	0.362851	1.24975	1.14133	0.894326	0.945816	1.11469	0.884727
Ssa#CL301Contig1	habp4	Tissue glycan	hyaluronan binding protein 4	0.265342	0.197737	0.865863	0.838198	0.376372	0.612323	0.97327	0.7391
Ssa#GRASP221221283	glpc	Tissue glycan	Glycophorin-C	0.250126	0.348016	-0.111515	-0.15617	-0.65387	-0.656078	-1.11831	-1.28491
Ssa#S35594035	b3glt	Tissue glycan	Beta-1,3-glucosyltransferase	0.211395	0.400657	-0.987004	-0.885333	-0.41827	-0.882653	-1.06652	-0.488971
Ssa#EG868915	LOC106570288	Tissue glycan	Glycoprotein-N-acetylgalactosamine 3-beta-galactos	0.205796	0.105581	1.17727	0.827796	0.368589	0.359225	0.57326	0.25927
Ssa#S30264501	LOC106565027	Tissue glycan	CMP-N-acetylneuraminate-beta-galactosamide-alpha-2, 3-sialyltransferase 2-like	0.115664	0.206692	-0.316298	0.0525418	-0.819697	-0.523892	-0.318929	-0.212467
Ssa#S31981036	LOC106591788	Tissue glycan	Cartilage acidic protein 2	0.0345734	0.492197	-0.916429	-0.324477	-0.969205	-0.931523	-0.197167	-0.217829
Omy#CA343718	hapln1a	Tissue glycan	Hyaluronan and proteoglycan link protein 4	-0.0341118	0.310533	-0.111584	-0.241332	2.53387	1.47036	-0.0339188	-0.180476
Ssa#S30264856	Ssa#S30264856	Tissue glycan	Alpha-(1_3)-fucosyltransferase 10	-0.189618	-0.0544758	-0.566001	-0.409044	-0.826404	-0.718606	-0.443318	-0.301535
Omy#S18155911	LOC751830	Tissue glycan	sialyltransferase om	-0.234421	-0.234264	0.36203	0.678476	0.0912348	0.388056	1.0252	0.529168
Ssa#S35685643	LOC106605016	Tissue glycan	Galactosidase, alpha	-0.246492	-0.116528	-0.622497	-0.471064	-0.835315	-0.751547	-0.593982	-0.437662
Ssa#S18890403	LOC106591918	Tissue glycan	Cartilage acidic protein 2	-0.308428	0.424705	-1.07519	-0.579888	-1.18009	-1.12673	-0.643477	-0.459393
Omy#TC160643	chst14	Tissue glycan	Carbohydrate sulfotransferase 14	-0.30868	-0.451646	-0.483416	-0.375969	-0.883402	-0.688931	-0.298475	-0.181903
Ssa#CA060511	LOC106609883	Tissue glycan	Beta-1_4-galactosyltransferase 1, b4galt	-0.379132	-0.501206	0.338331	-0.289745	0.249239	0.0801432	-1.35313	-0.701084
Ssa#S35555215	LOC106566246	Tissue glycan	extracellular matrix protein 2-like	-0.38258	-0.002702	-0.55479	-0.301022	-0.975426	-0.842809	-0.26562	-0.31501
Ssa#TC112333	LOC106568000	Tissue glycan	Sarcoglycan, delta	-0.404131	0.0286956	-0.45455	-0.211293	-1.11801	-0.872133	-0.359256	-0.149694
Ssa#EG770395	LOC106609883	Tissue glycan	Beta-1_4-galactosyltransferase 1, b4galt	-0.473828	-0.519393	0.137159	-0.445537	0.130701	-0.0826608	-1.36441	-0.876602
Ssa#GRASP209731991	fut9	Tissue glycan	Alpha-1,3-fucosyltransferase	-0.482067	-0.29089	0.535064	0.31671	0.923357	0.746107	0.714844	0.529455
Ssa#KSS4932	LOC106564018	Tissue glycan	carbohydrate sulfotransferase 12-like	-0.497779	-0.537918	-0.932961	-0.677862	-0.520494	-0.632509	-0.651817	-0.451756
Ssa#GRASP209155187	nagab	Tissue glycan	Galactosidase, alpha	-0.678697	-1.03151	-0.622355	-0.745407	0.188809	-0.202705	-0.358289	-0.23953
Ssa#GRASP223648643	sgce	Tissue glycan	Epsilon-sarcoglycan	-0.865909	-0.158605	-1.01092	-0.447654	-1.71503	-1.04482	-1.6075	-1.08538
Ssa#S30284226	LOC106601345	Tissue glycan	N-acetylmuramoyl-L-alanine amidase-like	-0.889585	-0.549676	-0.62436	-0.271244	-0.299745	-0.59971	-1.06638	-0.5154
Ssa#S35485065	LOC106592471	Tissue glycan	globoside alpha-1,3-N-acetylgalactosaminyltransferase 1-like	-0.958521	-0.192356	-0.893837	-0.42949	0.0807819	-0.1796	-0.839707	-0.777313
Ssa#S35688056	b3gntl1	Tissue glycan	HCG30384, isoform CRA_d; UDP-GlcNAc:betaGal beta-1,3-N-acetylglucosaminyltransferase-like protein 1	-1.51948	-0.130273	-0.510004	0.275364	-1.38342	-0.808478	-1.70965	-1.16353
Ssa#TC113038	LOC106588475	Tissue glycan	sialin-like	-1.74714	-0.712016	-1.13859	-0.0197514	-1.99844	-1.10074	-1.91379	-1.65793
Ssa#S35568346	LOC106589847	Tissue glycan	Alpha-N-acetylgalactosaminide alpha-2,6-sialyltransferase 1	-2.00086	-1.93198	-0.39955	-1.12702	0.319715	-0.0762268	-1.13082	-0.869168
Ssa#S35490606	adipoq	Tissue Growth factor	Adiponectin	2.65033	0.362313	-0.00948297	-0.254783	-0.307469	1.50354	-0.234626	-0.266513
Ssa#GRASP209734037	mime	Tissue Growth factor	Mimecan	2.21944	1.88025	-0.867311	-0.814326	1.82318	1.35345	-0.662451	-0.589983
Ssa#GRASP209155811	agt	Tissue Growth factor	Angiotensinogen (angt)	2.17714	0.685375	0.852682	0.5511	1.20619	1.45927	0.334105	0.0129185
Ssa#GRASP209154473	igfbp6	Tissue Growth factor	IGF binding protein 6	1.63914	1.22115	0.138439	0.138944	0.629015	0.646299	0.362638	-0.674642
Ssa#GRASP209153907	angl4	Tissue Growth factor	Angiopoietin-related protein 4	1.51613	0.92365	0.481446	0.147705	0.792939	0.990109	0.442754	0.225538
Ssa#GRASP209154141	ctgf	Tissue Growth factor	connective tissue growth factor	1.43473	0.447473	0.534805	-0.0929496	0.30941	0.715358	-0.0527079	-0.311319
Ssa#EG843233	LOC106604192	Tissue Growth factor	SPARC precursor	1.16153	-0.09057	-1.12632	-0.465594	-0.601884	-0.642591	-0.555564	0.0122122
Ssa#AM083654	adipoq	Tissue Growth factor	Adiponectin	0.904837	0.179136	0.0740547	0.0191701	0.0768394	0.796314	-0.0236878	0.159043
Ssa#EG755693	LOC106576365	Tissue Growth factor	Proline-rich protein 5	0.877895	0.66745	0.290912	0.152883	0.38379	0.511452	0.293865	-0.0918766
Omy#S34421984	grb10a	Tissue Growth factor	Growth factor receptor-bound protein 10	0.500108	0.819611	0.11448	0.312547	0.167221	0.108296	0.453116	0.0630377
Ssa#KSS5119	LOC106564953	Tissue Growth factor	Insulin-like growth factor-binding protein 4	0.419541	0.847308	-0.36603	-0.366826	0.201138	0.0636546	-0.544825	-0.349631
Ssa#DW471278	LOC106612711	Tissue Growth factor	Intercellular adhesion molecule 2	0.270659	0.626305	-0.251241	-0.0207965	-0.743309	-0.9254	-0.0335742	-0.0867163
Ssa#GRASP209154045	cef10	Tissue Growth factor	Connective tissue growth factor	0.15782	0.069041	-0.639699	-0.833088	-0.877608	-0.709837	-0.476882	-0.972036
Ssa#GRASP209155123	tgfr2	Tissue Growth factor	TGF-beta receptor type-2, TBR3	0.142193	0.226846	-0.655511	-0.49709	-0.0794118	-0.0869112	-0.888821	-0.536317
Ssa#CA041082	tgfbr3	Tissue Growth factor	transforming growth factor, beta receptor III, TGBR3	-0.113942	0.123962	-0.68622	-0.396171	-0.862885	-0.835894	-0.850639	-0.682789
Ssa#GRASP209149989	LOC100136473	Tissue Growth factor	Follistatin-related protein 1	-0.136384	-0.254116	-1.02749	-0.504611	-1.3747	-1.16208	-1.0571	-0.931162
Omy#TC160399	TC160399	Tissue Growth factor	Natterin-like protein	-0.170231	-0.277506	0.359622	0.383272	1.13662	0.52134	0.480255	0.515432
Ssa#GRASP221219503	LOC106583805	Tissue Growth factor	Mimecan precursor	-0.177585	-0.193471	-2.26909	-0.579902	-1.39597	-1.30083	-1.34224	-0.874349
Ssa#GRASP221219539	igf2	Tissue Growth factor	insulin-like growth factor II	-0.208542	-0.133118	-0.66825	-0.608393	-0.690696	-0.557898	-1.13417	-0.986264
Ssa#S30284929	LOC106577049	Tissue Growth factor	HtrA serine peptidase 1b	-0.258993	-0.270526	-1.0014	-0.47361	0.222689	-0.182032	-0.853951	-0.639703
Ssa#TC111132	LOC106579847	Tissue Growth factor	Bone morphogenetic protein 1b	-0.294078	-0.155318	-0.462459	-0.331233	-0.873605	-0.714684	-0.103295	-0.0369998
Ssa#S47624912	LOC106604192	Tissue Growth factor	SPARC precursor	-0.408288	-0.512734	-1.49584	-0.750074	-1.1839	-0.977455	-1.17488	-0.504751
Ssa#GRASP209154043	ppb	Tissue Growth factor	Alkaline phosphatase, intestinal, tandem duplicate 1	-0.431475	0.135297	-0.507057	-0.488324	0.536361	0.15235	-0.844296	-0.437456
Ssa#DW545494	LOC106591418	Tissue Growth factor	Angiopoietin 1	-0.442423	-0.425343	-0.364724	-0.0416283	-1.05398	-0.813063	0.0260825	-0.0642897
Ssa#GRASP209153923	grem2	Tissue Growth factor	Gremlin-2	-0.541405	-0.630762	-0.420451	-0.493361	-1.03224	-0.927695	-0.35817	-0.282932
Ssa#GRASP209149866	tieg3	Tissue Growth factor	Kruppel-like factor 11a	-0.566302	-0.188892	-1.22487	-1.15135	-0.829471	-1.02968	-1.94092	-1.16507
Ssa#STIR00021	tieg3	Tissue Growth factor	Kruppel-like factor 11a	-0.592812	-0.199407	-1.01605	-0.614277	-0.907904	-0.949706	-1.26537	-0.880542
Ssa#GRASP209150748	htra1	Tissue Growth factor	Serine protease HTRA1	-0.631641	-0.110307	-0.713088	-0.757151	-0.634007	-0.849123	-1.30934	-0.917515
Ssa#S30273091	egfl6	Tissue Growth factor	Nephronectin	-0.751314	-0.238393	-1.2208	-1.3991	-0.724806	-0.898338	-1.62385	-1.27755
Ssa#GRASP209155171	LOC106605192	Tissue Growth factor	Zinc finger protein 36, C3H1 type-like 2	-0.815575	-0.334778	-1.0439	-0.99111	-0.171177	-0.484016	-1.30398	-0.805992
Ssa#S37580921	igfbp-2a	Tissue Growth factor	IGF binding protein 2	-0.845521	-0.622283	-0.6419	-0.217268	-0.938797	-0.676593	-0.324434	-0.206017
Ssa#GRASP209731231	fgf3	Tissue Growth factor	fibroblast growth factor 3	-0.847281	-0.462314	-0.705966	-0.628711	-0.442413	-0.298287	-0.533045	-0.153616
Ssa#KSS2369	Ssa#KSS2369	Tissue Growth factor	Hepatoma-derived growth factor-related protein 2 [HRP-2] - Ident 61	-0.901243	-0.156392	-0.567703	0.448578	0.0561538	-0.366035	0.389978	-0.159564
Ssa#GRASP209150270	bmp4	Tissue Growth factor	Bone morphogenetic protein 4	-0.988189	-0.481644	-0.607995	-0.55767	-0.3298	-0.228061	-0.907455	-0.41955
Ssa#DW181344	igfbpl1	Tissue Growth factor	IGF binding protein-related protein 1	-1.00515	-0.419806	-0.558193	-0.514988	-0.113026	-0.265506	-0.221044	-0.198409
Omy#CA371754	pdgfra-2	Tissue Growth factor	Tyrosine-protein kinase receptor; PDGFRB	-1.03753	-0.349992	-0.763717	-0.409442	-0.306954	-0.701091	-0.859184	-0.285793
Omy#S23942215	S23942215	Tissue Growth factor	Transforming growth factor beta	-1.10384	-1.16328	-1.42612	-1.32714	0.0302264	-0.131532	-1.4442	-0.922434
Ssa#CX353227	LOC106564671	Tissue Growth factor	Growth factor receptor-bound protein 2a	-1.21058	-0.24951	-1.27554	-0.945416	-1.36932	-1.25773	-0.962668	-0.530553
Omy#S34421852	grtp1a	Tissue Growth factor	Growth hormone-regulated TBC protein 1-A	-1.28309	-0.898354	0.286112	-0.242895	0.965153	0.451204	-0.74025	-0.239671
Ssa#GRASP209732753	sosd1	Tissue Growth factor	Sclerostin domain-containing protein 1	-1.34401	-1.10577	-0.532259	-0.070246	-2.46646	-2.42642	-0.037244	-0.153755
Omy#S22610346	il-11	Tissue Hematopoiesis	interleukin-11	3.46565	1.92072	2.87213	2.17382	1.17384	2.30316	1.51326	0.334189
Ssa#S48420355	ptn7	Tissue Hematopoiesis	Tyrosine-protein phosphatase non-receptor type 7	0.215731	0.202095	0.975162	0.841797	0.647575	0.84194	0.93559	0.594069
Ssa#GRASP209149866	tieg3	Tissue Hematopoiesis	Kruppel-like factor 11a	-0.566302	-0.188892	-1.22487	-1.15135	-0.829471	-1.02968	-1.94092	-1.16507
Ssa#STIR00021	tieg3	Tissue Hematopoiesis	Kruppel-like factor 11a	-0.592812	-0.199407	-1.01605	-0.614277	-0.907904	-0.949706	-1.26537	-0.880542
Ssa#GRASP223647625	LOC106601362	Tissue Hematopoiesis	Leucine-rich repeat and coiled-coil domain-contain	-0.728917	0.136074	-0.947722	-0.483675	-0.128302	-0.569928	-1.13116	-0.498651
Ssa#GRASP209154297	yipf3	Tissue Hematopoiesis	NK cell-specific antigen KLIP1	-0.810599	-0.545561	-0.614574	-0.648576	-0.830332	-0.8533	-0.719087	-0.704883
Ssa#S35549522	LOC106613697	Tissue Hematopoiesis	hematopoietic SH2 domain-containing protein homolog	-0.873727	-0.659948	0.520296	-0.0128736	0.829707	0.772988	0.0763598	0.0857925
Ssa#GRASP209150946	LOC106569606	Tissue Hematopoiesis	Kruppel-like factor 4b	-1.00777	-0.703829	-1.05846	-1.05444	0.517847	0.277399	-0.189563	-0.328688
Ssa#GRASP223647943	traf4	Tissue Hematopoiesis	TNF receptor-associated factor 4	-1.28433	-0.758868	-0.552418	-0.601599	-0.394674	-0.416228	-0.946711	-0.685209
Ssa#S35547571	LOC106569606	Tissue Hematopoiesis	Kruppel-like factor 4b	-1.30669	-1.01836	-0.959828	-1.02812	0.520778	0.391579	-0.0512594	-0.333666
Ssa#DY735024	slc45a2	Tissue Melanogenesis	Membrane-associated transporter protein	0.590276	0.862321	0.00439298	-0.041348	0.576091	0.266588	-0.0782021	-0.0594999
Ssa#TC98823	LOC100380686	Tissue Motility	Tensin-like C1 domain-containing phosphatase	0.723685	0.843993	-0.132496	0.0858366	0.0460916	0.0035924	0.225342	-0.0425343
Ssa#GRASP223648741	cor1c	Tissue Motility	Coronin-1C	0.478133	0.203336	0.958995	0.76638	0.341912	0.342364	0.837442	0.685886
[truncated: 405 more rows]
